# Supplementary material for: trans-Dichloridobis(2,2-dimethyl­prop­ane-1,3-diamine-κ2 N,N′)chromium(III) perchlorate
Source: Acta Crystallogr Sect E Struct Rep Online. 2008 Oct 18;64(Pt 11):m1429. doi: 10.1107/S1600536808032911 (PMC2959603; doi:10.1107/S1600536808032911)
Supplement: Supplementary file 1 [file e-64-m1429-sup1.cif]

##############################################################################
###                                                                        ###
###        Electronic paper (Acta Crystallographica Section E)             ###
###                                                                        ###
##############################################################################
#                                                                            #
# This CIF contains the data in a paper accepted for publication in Acta     #
# Crystallographica Section E. It conforms to the requirements of Notes      #
# for Authors for Section E, and has been peer reviewed under the auspices   #
# of the IUCr Commission on Journals.                                        #
#                                                                            #
# Full details of the Crystallographic Information File format               #
# are given in the paper "The Crystallographic Information File (CIF):       #
# a New Standard Archive File for Crystallography" by S. R. Hall, F. H.      #
# Allen and I. D. Brown [Acta Cryst. (1991), A47, 655-685].                  #
#                                                                            #
# The current version of the core CIF dictionary is obtainable from          #
# ftp://ftp.iucr.org/pub/cif_core.dic. The current version number is 2.4.    #
#                                                                            #
# Software is freely available for graphical display of the structure(s) in  #
# this CIF.  For information consult the CIF home page http://www.iucr.org/  #
# cif/home.html                                                              #
#                                                                            #
# This file may be used for bona fide research purposes within the           #
# scientific community so long as proper attribution is given to the journal # 
# article from which it was obtained.                                        #
#                                                                            #
##############################################################################
                                             
data_global
_audit_creation_method     'form.cif (version 2.0)'
_journal_data_validation_number     ?
_journal_date_recd_electronic     2008-10-08
_journal_date_accepted     2008-10-11
_journal_name_full     'Acta Crystallographica, Section E'
_journal_year     2008
_journal_volume     64
_journal_issue     11
_journal_page_first     m1429
_journal_page_last     m1429
_journal_paper_category     QM
_journal_coeditor_code     NG2499
_publ_contact_author_name     'Prof. Uk Lee'
_publ_contact_author_address
;
Department of Chemistry
Pukyong National University
599-1 Daeyeon 3-dong Nam-gu,
Busan 608-737, Republic of Korea
;
_publ_contact_author_email     'uklee@pknu.ac.kr'
_publ_contact_author_fax     '+82-51-629-5583'
_publ_contact_author_phone     '+82-51-629-5596'
_publ_section_title
;\
<i>trans</i>-Dichloridobis(2,2-dimethylpropane-1,3-diamine-\k^2^<i>N</i>,\
<i>N</i>')chromium(III) perchlorate
;
loop_
    _publ_author_name
    _publ_author_address
    'Choi, Jong-Ha'
;
Department of Chemistry,
Andong National University,
Andong 760-749,
Republic of Korea
;
    'Lee, Sang Hak'
;
Department of Chemistry,
Kyungpook National University,
Daegu 702-701,
Republic of Korea
;
    'Lee, Uk'
;
Department of Chemistry
Pukyong National University
599-1 Daeyeon 3-dong Nam-gu,
Busan 608-737, Republic of Korea
;
_publ_section_synopsis     .
data_I
_chemical_name_systematic
;
<i>trans</i>-Dichloridobis(2,2-dimethylpropane-1,3-diamine-
\k^2^<i>N</i>,<i>N</i>')chromium(III) perchlorate
;
_chemical_name_common     ?
_chemical_formula_moiety     'C10 H28 Cl2 Cr N4 +, Cl O4 -'
_chemical_formula_sum     'C10 H28 Cl3 Cr N4 O4'
_chemical_formula_iupac     '[Cr Cl2 (C5 H14 N2)2] Cl O4'
_chemical_formula_weight     426.71
_chemical_melting_point     ?
_symmetry_cell_setting     'monoclinic'
_symmetry_space_group_name_H-M     'P 21/c'
_symmetry_space_group_name_Hall     '-P_2ybc'
loop_
    _symmetry_equiv_pos_as_xyz
    'x, y, z'
    '-x, y+1/2, -z+1/2'
    '-x, -y, -z'
    'x, -y-1/2, z-1/2'
_cell_length_a     6.6373(6)
_cell_length_b     20.767(2)
_cell_length_c     13.878(2)
_cell_angle_alpha     90.00
_cell_angle_beta     100.249(9)
_cell_angle_gamma     90.00
_cell_volume     1882.4(4)
_cell_formula_units_Z     4
_cell_measurement_reflns_used     54
_cell_measurement_theta_min     9.5
_cell_measurement_theta_max     10.4
_cell_measurement_temperature     298(2)
_exptl_crystal_description     block
_exptl_crystal_colour     green
_exptl_crystal_size_max     0.32
_exptl_crystal_size_mid     0.30
_exptl_crystal_size_min     0.25
_exptl_crystal_density_diffrn     1.506
_exptl_crystal_density_meas     ?
_exptl_crystal_density_method     'not measured'
_exptl_crystal_F_000     892
_exptl_absorpt_coefficient_mu     1.053
_exptl_absorpt_correction_type     Numerical
_exptl_absorpt_process_details     '(X-SHAPE; Stoe & Cie, 1996)'
_exptl_absorpt_correction_T_min     0.8048
_exptl_absorpt_correction_T_max     0.9421
_exptl_special_details
;
;
_diffrn_ambient_temperature     298(2)
_diffrn_radiation_type     MoK\a
_diffrn_radiation_wavelength     0.71069
_diffrn_radiation_source     'fine-focus sealed tube'
_diffrn_radiation_monochromator     graphite
_diffrn_measurement_device_type     'Stoe Stadi-4'
_diffrn_measurement_method     '\w/2-\q'
_diffrn_detector_area_resol_mean     ?
_diffrn_reflns_number     4305
_diffrn_reflns_av_R_equivalents     0.0000
_diffrn_reflns_av_sigmaI/netI     0.0252
_diffrn_reflns_theta_min     1.78
_diffrn_reflns_theta_max     27.49
_diffrn_reflns_theta_full     27.49
_diffrn_measured_fraction_theta_max     0.995
_diffrn_measured_fraction_theta_full     0.995
_diffrn_reflns_limit_h_min     -8
_diffrn_reflns_limit_h_max     8
_diffrn_reflns_limit_k_min     0
_diffrn_reflns_limit_k_max     26
_diffrn_reflns_limit_l_min     0
_diffrn_reflns_limit_l_max     18
_diffrn_standards_number     3
_diffrn_standards_interval_count     ?
_diffrn_standards_interval_time     60
_diffrn_standards_decay_%     2.7
_refine_special_details
;
 Refinement of F^2^ against ALL reflections.  The weighted R-factor wR and
 goodness of fit S are based on F^2^, conventional R-factors R are based
 on F, with F set to zero for negative F^2^. The threshold expression of
 F^2^ > 2sigma(F^2^) is used only for calculating R-factors(gt) etc. and is
 not relevant to the choice of reflections for refinement.  R-factors based
 on F^2^ are statistically about twice as large as those based on F, and R-
 factors based on ALL data will be even larger.
;
_reflns_number_total     4305
_reflns_number_gt     3453
_reflns_threshold_expression     I>2\s(I)
_refine_ls_structure_factor_coef     Fsqd
_refine_ls_matrix_type     full
_refine_ls_R_factor_all     0.0680
_refine_ls_R_factor_gt     0.0512
_refine_ls_wR_factor_gt     0.1296
_refine_ls_wR_factor_ref     0.1463
_refine_ls_goodness_of_fit_ref     1.110
_refine_ls_restrained_S_all     1.110
_refine_ls_number_reflns     4305
_refine_ls_number_parameters     217
_refine_ls_number_restraints     0
_refine_ls_hydrogen_treatment     constr
_refine_ls_weighting_scheme     calc
_refine_ls_weighting_details
         'calc w=1/[\s^2^(Fo^2^)+(0.0733P)^2^+1.4729P] where P=(Fo^2^+2Fc^2^)/3'
_atom_sites_solution_hydrogens     geom
_atom_sites_solution_primary     direct
_atom_sites_solution_secondary     difmap
_refine_ls_shift/su_max     ?
_refine_ls_shift/su_max_lt     0.001
_refine_ls_shift/su_mean     0.000
_refine_diff_density_max     0.540
_refine_diff_density_min     -0.813
_refine_ls_extinction_method     none
_refine_ls_extinction_coef     ?
loop_
    _atom_type_symbol
    _atom_type_description
    _atom_type_scat_dispersion_real
    _atom_type_scat_dispersion_imag
    _atom_type_scat_source
    'C' 'C' 0.0033 0.0016
                         'International Tables Vol C Tables 4.2.6.8 and 6.1.1.4'
    'H' 'H' 0.0000 0.0000
                         'International Tables Vol C Tables 4.2.6.8 and 6.1.1.4'
    'N' 'N' 0.0061 0.0033
                         'International Tables Vol C Tables 4.2.6.8 and 6.1.1.4'
    'O' 'O' 0.0106 0.0060
                         'International Tables Vol C Tables 4.2.6.8 and 6.1.1.4'
    'Cl' 'Cl' 0.1484 0.1585
                         'International Tables Vol C Tables 4.2.6.8 and 6.1.1.4'
    'Cr' 'Cr' 0.3209 0.6236
                         'International Tables Vol C Tables 4.2.6.8 and 6.1.1.4'
_computing_data_collection     'STADI-4 (Stoe & Cie, 1996)'
_computing_cell_refinement     'STADI-4 (Stoe & Cie, 1996)'
_computing_data_reduction     'X-RED (Stoe & Cie, 1996)'
_computing_structure_solution     'SHELXS97 (Sheldrick, 2008)'
_computing_structure_refinement     'SHELXL97 (Sheldrick, 2008)'
_computing_molecular_graphics     'ORTEP-3 (Farrugia, 1997)'
_computing_publication_material     'SHELXL97 (Sheldrick, 2008)'
loop_
    _atom_site_type_symbol
    _atom_site_label
    _atom_site_fract_x
    _atom_site_fract_y
    _atom_site_fract_z
    _atom_site_U_iso_or_equiv
    _atom_site_adp_type
    _atom_site_calc_flag
    _atom_site_refinement_flags
    _atom_site_occupancy
    _atom_site_disorder_assembly
    _atom_site_disorder_group
    Cr Cr 0.43254(6) 0.23278(2) 0.57694(3) 0.03056(15) Uani d . 1 . .
    Cl Cl1 0.67222(13) 0.25634(5) 0.47898(7) 0.0540(2) Uani d . 1 . .
    Cl Cl2 0.18895(12) 0.21076(4) 0.67312(7) 0.0493(2) Uani d . 1 . .
    Cl Cl3A 0.9541(3) 0.11988(10) 0.31249(14) 0.0471(4) Uani d P 0.60 . .
    Cl Cl3B 0.8697(4) 0.11095(15) 0.3227(2) 0.0434(6) Uani d P 0.40 . .
    O O4B 0.6845(14) 0.1083(5) 0.3541(7) 0.096(3) Uani d P 0.40 . .
    O O4A 1.1593(9) 0.1344(3) 0.3048(5) 0.0913(18) Uani d P 0.60 . .
    O O1 0.8766(6) 0.06609(19) 0.2505(3) 0.0957(12) Uani d . 1 . .
    O O2 0.8510(7) 0.1748(2) 0.2793(3) 0.1124(15) Uani d . 1 . .
    O O3 0.9840(9) 0.1052(3) 0.4093(3) 0.140(2) Uani d . 1 . .
    N N1 0.6658(4) 0.20091(13) 0.6894(2) 0.0420(6) Uani d . 1 . .
    H H1AN 0.7834 0.2010 0.6656 0.050 Uiso calc R 1 . .
    H H1BN 0.6795 0.2305 0.7375 0.050 Uiso calc R 1 . .
    N N2 0.4181(4) 0.13895(13) 0.5210(2) 0.0466(7) Uani d . 1 . .
    H H2AN 0.2998 0.1354 0.4782 0.056 Uiso calc R 1 . .
    H H2BN 0.5200 0.1348 0.4865 0.056 Uiso calc R 1 . .
    N N3 0.1983(4) 0.26418(12) 0.46576(19) 0.0385(6) Uani d . 1 . .
    H H3AN 0.1880 0.2354 0.4167 0.046 Uiso calc R 1 . .
    H H3BN 0.0806 0.2622 0.4893 0.046 Uiso calc R 1 . .
    N N4 0.4506(4) 0.32609(13) 0.6350(2) 0.0448(6) Uani d . 1 . .
    H H4AN 0.3526 0.3297 0.6719 0.054 Uiso calc R 1 . .
    H H4BN 0.5717 0.3295 0.6758 0.054 Uiso calc R 1 . .
    C C1 0.6476(5) 0.13679(16) 0.7353(2) 0.0444(7) Uani d . 1 . .
    H H1A 0.5282 0.1372 0.7667 0.053 Uiso calc R 1 . .
    H H1B 0.7668 0.1302 0.7860 0.053 Uiso calc R 1 . .
    C C2 0.6295(5) 0.07995(15) 0.6641(3) 0.0411(7) Uani d . 1 . .
    C C3 0.6162(7) 0.01867(19) 0.7255(3) 0.0644(11) Uani d . 1 . .
    H H3A 0.6049 -0.0184 0.6836 0.077 Uiso calc R 1 . .
    H H3B 0.4982 0.0212 0.7565 0.077 Uiso calc R 1 . .
    H H3C 0.7374 0.0151 0.7746 0.077 Uiso calc R 1 . .
    C C4 0.8169(6) 0.07509(19) 0.6154(3) 0.0569(9) Uani d . 1 . .
    H H4A 0.8011 0.0393 0.5708 0.068 Uiso calc R 1 . .
    H H4B 0.9368 0.0688 0.6645 0.068 Uiso calc R 1 . .
    H H4C 0.8311 0.1141 0.5801 0.068 Uiso calc R 1 . .
    C C5 0.4308(5) 0.08283(16) 0.5890(3) 0.0495(8) Uani d . 1 . .
    H H5A 0.4181 0.0435 0.5507 0.059 Uiso calc R 1 . .
    H H5B 0.3161 0.0846 0.6235 0.059 Uiso calc R 1 . .
    C C6 0.2096(5) 0.32895(16) 0.4223(2) 0.0441(7) Uani d . 1 . .
    H H6A 0.0874 0.3356 0.3735 0.053 Uiso calc R 1 . .
    H H6B 0.3261 0.3300 0.3889 0.053 Uiso calc R 1 . .
    C C7 0.2293(5) 0.38464(15) 0.4953(2) 0.0410(7) Uani d . 1 . .
    C C8 0.2337(8) 0.4469(2) 0.4358(4) 0.0715(12) Uani d . 1 . .
    H H8A 0.2455 0.4833 0.4791 0.086 Uiso calc R 1 . .
    H H8B 0.1095 0.4503 0.3886 0.086 Uiso calc R 1 . .
    H H8C 0.3488 0.4459 0.4026 0.086 Uiso calc R 1 . .
    C C9 0.4311(5) 0.38267(15) 0.5681(3) 0.0469(8) Uani d . 1 . .
    H H9A 0.5435 0.3821 0.5320 0.056 Uiso calc R 1 . .
    H H9B 0.4433 0.4217 0.6071 0.056 Uiso calc R 1 . .
    C C10 0.0472(6) 0.38715(19) 0.5480(3) 0.0571(9) Uani d . 1 . .
    H H10A 0.0640 0.4224 0.5935 0.069 Uiso calc R 1 . .
    H H10B 0.0388 0.3475 0.5827 0.069 Uiso calc R 1 . .
    H H10C -0.0762 0.3932 0.5010 0.069 Uiso calc R 1 . .
loop_
    _atom_site_aniso_label
    _atom_site_aniso_U_11
    _atom_site_aniso_U_22
    _atom_site_aniso_U_33
    _atom_site_aniso_U_12
    _atom_site_aniso_U_13
    _atom_site_aniso_U_23
    Cr 0.0243(2) 0.0293(2) 0.0375(3) 0.00052(16) 0.00378(17) -0.00218(18)
    Cl1 0.0375(4) 0.0574(5) 0.0726(6) 0.0075(4) 0.0244(4) 0.0073(4)
    Cl2 0.0377(4) 0.0561(5) 0.0578(5) 0.0062(3) 0.0185(4) 0.0123(4)
    Cl3A 0.0561(12) 0.0449(9) 0.0375(8) 0.0080(9) 0.0011(9) -0.0001(6)
    Cl3B 0.0381(13) 0.0507(14) 0.0405(12) 0.0016(11) 0.0046(11) 0.0027(9)
    O4B 0.077(5) 0.122(8) 0.096(6) -0.025(5) 0.034(5) -0.052(6)
    O4A 0.065(3) 0.100(4) 0.099(4) -0.011(3) -0.013(3) 0.000(4)
    O1 0.110(3) 0.091(3) 0.092(2) -0.029(2) 0.034(2) -0.038(2)
    O2 0.126(3) 0.077(2) 0.122(3) 0.025(2) -0.010(3) 0.024(2)
    O3 0.167(5) 0.178(5) 0.062(2) 0.004(4) -0.019(3) 0.017(3)
    N1 0.0319(12) 0.0373(13) 0.0526(16) 0.0014(10) -0.0036(11) -0.0012(12)
    N2 0.0489(15) 0.0369(14) 0.0502(16) 0.0038(12) -0.0017(12) -0.0068(12)
    N3 0.0332(12) 0.0391(14) 0.0420(14) 0.0029(10) 0.0031(10) -0.0021(11)
    N4 0.0485(15) 0.0358(13) 0.0460(15) 0.0014(11) -0.0029(12) -0.0048(12)
    C1 0.0439(17) 0.0408(17) 0.0467(17) 0.0064(13) 0.0035(14) 0.0064(14)
    C2 0.0373(15) 0.0323(15) 0.0554(19) 0.0035(12) 0.0126(13) 0.0059(13)
    C3 0.070(3) 0.044(2) 0.084(3) 0.0058(18) 0.024(2) 0.0195(19)
    C4 0.0474(19) 0.053(2) 0.076(3) 0.0068(16) 0.0259(18) 0.0017(19)
    C5 0.0434(17) 0.0322(16) 0.071(2) -0.0017(13) 0.0040(16) -0.0052(15)
    C6 0.0467(17) 0.0487(18) 0.0371(16) 0.0131(14) 0.0080(13) 0.0041(14)
    C7 0.0417(16) 0.0352(15) 0.0479(17) 0.0068(12) 0.0133(13) 0.0069(13)
    C8 0.083(3) 0.045(2) 0.086(3) 0.007(2) 0.015(2) 0.022(2)
    C9 0.0448(18) 0.0321(15) 0.064(2) -0.0009(13) 0.0094(16) -0.0003(14)
    C10 0.049(2) 0.052(2) 0.077(3) 0.0090(16) 0.0259(19) -0.0037(18)
_geom_special_details
;
 All esds (except the esd in the dihedral angle between two l.s. planes)
 are estimated using the full covariance matrix.  The cell esds are taken
 into account individually in the estimation of esds in distances, angles
 and torsion angles; correlations between esds in cell parameters are only
 used when they are defined by crystal symmetry.  An approximate (isotropic)
 treatment of cell esds is used for estimating esds involving l.s. planes.
;
loop_
    _geom_bond_atom_site_label_1
    _geom_bond_atom_site_label_2
    _geom_bond_site_symmetry_2
    _geom_bond_distance
    _geom_bond_publ_flag
    Cr N3 . 2.090(3) ?
    Cr N2 . 2.093(3) ?
    Cr N4 . 2.094(3) ?
    Cr N1 . 2.100(3) ?
    Cr Cl2 . 2.3179(9) ?
    Cr Cl1 . 2.3212(9) ?
    Cl3A Cl3B . 0.629(2) ?
    Cl3A O3 . 1.357(4) ?
    Cl3A O2 . 1.368(4) ?
    Cl3A O4A . 1.418(6) ?
    Cl3A O1 . 1.447(4) ?
    Cl3B O3 . 1.308(5) ?
    Cl3B O1 . 1.374(5) ?
    Cl3B O4B . 1.377(9) ?
    Cl3B O2 . 1.453(5) ?
    N1 C1 . 1.490(4) ?
    N1 H1AN . 0.9000 ?
    N1 H1BN . 0.9000 ?
    N2 C5 . 1.492(4) ?
    N2 H2AN . 0.9000 ?
    N2 H2BN . 0.9000 ?
    N3 C6 . 1.481(4) ?
    N3 H3AN . 0.9000 ?
    N3 H3BN . 0.9000 ?
    N4 C9 . 1.488(4) ?
    N4 H4AN . 0.9000 ?
    N4 H4BN . 0.9000 ?
    C1 C2 . 1.530(5) ?
    C1 H1A . 0.9700 ?
    C1 H1B . 0.9700 ?
    C2 C4 . 1.522(4) ?
    C2 C5 . 1.530(5) ?
    C2 C3 . 1.543(5) ?
    C3 H3A . 0.9600 ?
    C3 H3B . 0.9600 ?
    C3 H3C . 0.9600 ?
    C4 H4A . 0.9600 ?
    C4 H4B . 0.9600 ?
    C4 H4C . 0.9600 ?
    C5 H5A . 0.9700 ?
    C5 H5B . 0.9700 ?
    C6 C7 . 1.528(5) ?
    C6 H6A . 0.9700 ?
    C6 H6B . 0.9700 ?
    C7 C10 . 1.520(5) ?
    C7 C9 . 1.528(5) ?
    C7 C8 . 1.537(5) ?
    C8 H8A . 0.9600 ?
    C8 H8B . 0.9600 ?
    C8 H8C . 0.9600 ?
    C9 H9A . 0.9700 ?
    C9 H9B . 0.9700 ?
    C10 H10A . 0.9600 ?
    C10 H10B . 0.9600 ?
    C10 H10C . 0.9600 ?
loop_
    _geom_angle_atom_site_label_1
    _geom_angle_atom_site_label_2
    _geom_angle_atom_site_label_3
    _geom_angle_site_symmetry_1
    _geom_angle_site_symmetry_3
    _geom_angle
    _geom_angle_publ_flag
    N3 Cr N2 . . 92.17(10) ?
    N3 Cr N4 . . 88.82(10) ?
    N2 Cr N4 . . 179.01(11) ?
    N3 Cr N1 . . 179.46(11) ?
    N2 Cr N1 . . 87.78(11) ?
    N4 Cr N1 . . 91.24(11) ?
    N3 Cr Cl2 . . 89.04(8) ?
    N2 Cr Cl2 . . 92.25(9) ?
    N4 Cr Cl2 . . 87.65(9) ?
    N1 Cr Cl2 . . 90.42(8) ?
    N3 Cr Cl1 . . 89.95(8) ?
    N2 Cr Cl1 . . 88.28(9) ?
    N4 Cr Cl1 . . 91.84(9) ?
    N1 Cr Cl1 . . 90.59(8) ?
    Cl2 Cr Cl1 . . 178.87(4) ?
    O3 Cl3A O2 . . 119.8(4) ?
    Cl3B Cl3A O4A . . 170.0(5) ?
    O3 Cl3A O4A . . 98.6(4) ?
    O2 Cl3A O4A . . 103.2(4) ?
    O3 Cl3A O1 . . 112.9(3) ?
    O2 Cl3A O1 . . 109.9(3) ?
    O4A Cl3A O1 . . 111.3(3) ?
    O3 Cl3A O4B . . 70.5(4) ?
    O2 Cl3A O4B . . 77.1(4) ?
    O4A Cl3A O4B . . 166.7(4) ?
    O1 Cl3A O4B . . 80.6(3) ?
    O3 Cl3B O1 . . 121.3(4) ?
    O3 Cl3B O4B . . 96.3(5) ?
    O1 Cl3B O4B . . 110.6(4) ?
    O3 Cl3B O2 . . 117.1(4) ?
    O1 Cl3B O2 . . 109.2(3) ?
    O4B Cl3B O2 . . 98.8(6) ?
    O3 Cl3B O4A . . 74.2(3) ?
    O1 Cl3B O4A . . 85.3(3) ?
    O4B Cl3B O4A . . 164.1(5) ?
    O2 Cl3B O4A . . 75.2(3) ?
    C1 N1 Cr . . 119.62(19) ?
    C1 N1 H1AN . . 107.4 ?
    Cr N1 H1AN . . 107.4 ?
    C1 N1 H1BN . . 107.4 ?
    Cr N1 H1BN . . 107.4 ?
    H1AN N1 H1BN . . 106.9 ?
    C5 N2 Cr . . 119.9(2) ?
    C5 N2 H2AN . . 107.3 ?
    Cr N2 H2AN . . 107.3 ?
    C5 N2 H2BN . . 107.3 ?
    Cr N2 H2BN . . 107.3 ?
    H2AN N2 H2BN . . 106.9 ?
    C6 N3 Cr . . 119.9(2) ?
    C6 N3 H3AN . . 107.3 ?
    Cr N3 H3AN . . 107.3 ?
    C6 N3 H3BN . . 107.3 ?
    Cr N3 H3BN . . 107.3 ?
    H3AN N3 H3BN . . 106.9 ?
    C9 N4 Cr . . 119.9(2) ?
    C9 N4 H4AN . . 107.4 ?
    Cr N4 H4AN . . 107.4 ?
    C9 N4 H4BN . . 107.4 ?
    Cr N4 H4BN . . 107.4 ?
    H4AN N4 H4BN . . 106.9 ?
    N1 C1 C2 . . 114.6(3) ?
    N1 C1 H1A . . 108.6 ?
    C2 C1 H1A . . 108.6 ?
    N1 C1 H1B . . 108.6 ?
    C2 C1 H1B . . 108.6 ?
    H1A C1 H1B . . 107.6 ?
    C4 C2 C5 . . 111.9(3) ?
    C4 C2 C1 . . 111.2(3) ?
    C5 C2 C1 . . 111.7(3) ?
    C4 C2 C3 . . 108.8(3) ?
    C5 C2 C3 . . 106.4(3) ?
    C1 C2 C3 . . 106.6(3) ?
    C2 C3 H3A . . 109.5 ?
    C2 C3 H3B . . 109.5 ?
    H3A C3 H3B . . 109.5 ?
    C2 C3 H3C . . 109.5 ?
    H3A C3 H3C . . 109.5 ?
    H3B C3 H3C . . 109.5 ?
    C2 C4 H4A . . 109.5 ?
    C2 C4 H4B . . 109.5 ?
    H4A C4 H4B . . 109.5 ?
    C2 C4 H4C . . 109.5 ?
    H4A C4 H4C . . 109.5 ?
    H4B C4 H4C . . 109.5 ?
    N2 C5 C2 . . 114.0(3) ?
    N2 C5 H5A . . 108.8 ?
    C2 C5 H5A . . 108.8 ?
    N2 C5 H5B . . 108.8 ?
    C2 C5 H5B . . 108.8 ?
    H5A C5 H5B . . 107.7 ?
    N3 C6 C7 . . 115.0(3) ?
    N3 C6 H6A . . 108.5 ?
    C7 C6 H6A . . 108.5 ?
    N3 C6 H6B . . 108.5 ?
    C7 C6 H6B . . 108.5 ?
    H6A C6 H6B . . 107.5 ?
    C10 C7 C6 . . 111.3(3) ?
    C10 C7 C9 . . 111.2(3) ?
    C6 C7 C9 . . 112.3(3) ?
    C10 C7 C8 . . 108.8(3) ?
    C6 C7 C8 . . 106.7(3) ?
    C9 C7 C8 . . 106.2(3) ?
    C7 C8 H8A . . 109.5 ?
    C7 C8 H8B . . 109.5 ?
    H8A C8 H8B . . 109.5 ?
    C7 C8 H8C . . 109.5 ?
    H8A C8 H8C . . 109.5 ?
    H8B C8 H8C . . 109.5 ?
    N4 C9 C7 . . 113.7(3) ?
    N4 C9 H9A . . 108.8 ?
    C7 C9 H9A . . 108.8 ?
    N4 C9 H9B . . 108.8 ?
    C7 C9 H9B . . 108.8 ?
    H9A C9 H9B . . 107.7 ?
    C7 C10 H10A . . 109.5 ?
    C7 C10 H10B . . 109.5 ?
    H10A C10 H10B . . 109.5 ?
    C7 C10 H10C . . 109.5 ?
    H10A C10 H10C . . 109.5 ?
    H10B C10 H10C . . 109.5 ?
loop_
    _geom_torsion_atom_site_label_1
    _geom_torsion_atom_site_label_2
    _geom_torsion_atom_site_label_3
    _geom_torsion_atom_site_label_4
    _geom_torsion_site_symmetry_1
    _geom_torsion_site_symmetry_2
    _geom_torsion_site_symmetry_3
    _geom_torsion_site_symmetry_4
    _geom_torsion
    _geom_torsion_publ_flag
    O2 Cl3A Cl3B O3 . . . . -123.6(4) ?
    O4A Cl3A Cl3B O3 . . . . 20(3) ?
    O1 Cl3A Cl3B O3 . . . . 123.2(4) ?
    O4B Cl3A Cl3B O3 . . . . -80(3) ?
    O3 Cl3A Cl3B O1 . . . . -123.2(4) ?
    O2 Cl3A Cl3B O1 . . . . 113.2(3) ?
    O4A Cl3A Cl3B O1 . . . . -103(3) ?
    O4B Cl3A Cl3B O1 . . . . 157(3) ?
    O3 Cl3A Cl3B O4B . . . . 80(3) ?
    O2 Cl3A Cl3B O4B . . . . -43(3) ?
    O4A Cl3A Cl3B O4B . . . . 100(4) ?
    O1 Cl3A Cl3B O4B . . . . -157(3) ?
    O3 Cl3A Cl3B O2 . . . . 123.6(4) ?
    O4A Cl3A Cl3B O2 . . . . 143(3) ?
    O1 Cl3A Cl3B O2 . . . . -113.2(3) ?
    O4B Cl3A Cl3B O2 . . . . 43(3) ?
    O3 Cl3A Cl3B O4A . . . . -20(3) ?
    O2 Cl3A Cl3B O4A . . . . -143(3) ?
    O1 Cl3A Cl3B O4A . . . . 103(3) ?
    O4B Cl3A Cl3B O4A . . . . -100(4) ?
    O3 Cl3B O4B Cl3A . . . . 78(3) ?
    O1 Cl3B O4B Cl3A . . . . -155(3) ?
    O2 Cl3B O4B Cl3A . . . . -41(2) ?
    O4A Cl3B O4B Cl3A . . . . 25.7(16) ?
    O3 Cl3A O4B Cl3B . . . . -96(3) ?
    O2 Cl3A O4B Cl3B . . . . 135(3) ?
    O4A Cl3A O4B Cl3B . . . . -132(3) ?
    O1 Cl3A O4B Cl3B . . . . 22(2) ?
    O3 Cl3A O4A Cl3B . . . . 19(3) ?
    O2 Cl3A O4A Cl3B . . . . 142(3) ?
    O1 Cl3A O4A Cl3B . . . . -100(3) ?
    O4B Cl3A O4A Cl3B . . . . 53(3) ?
    O3 Cl3B O4A Cl3A . . . . -160(3) ?
    O1 Cl3B O4A Cl3A . . . . 76(3) ?
    O4B Cl3B O4A Cl3A . . . . -105(4) ?
    O2 Cl3B O4A Cl3A . . . . -35(3) ?
    O3 Cl3B O1 Cl3A . . . . -75.2(5) ?
    O4B Cl3B O1 Cl3A . . . . 173.4(8) ?
    O2 Cl3B O1 Cl3A . . . . 65.8(4) ?
    O4A Cl3B O1 Cl3A . . . . -6.8(4) ?
    O3 Cl3A O1 Cl3B . . . . 59.8(5) ?
    O2 Cl3A O1 Cl3B . . . . -76.8(5) ?
    O4A Cl3A O1 Cl3B . . . . 169.6(6) ?
    O4B Cl3A O1 Cl3B . . . . -4.3(5) ?
    O3 Cl3A O2 Cl3B . . . . -65.8(5) ?
    O4A Cl3A O2 Cl3B . . . . -173.9(6) ?
    O1 Cl3A O2 Cl3B . . . . 67.3(4) ?
    O4B Cl3A O2 Cl3B . . . . -7.5(5) ?
    O3 Cl3B O2 Cl3A . . . . 67.5(5) ?
    O1 Cl3B O2 Cl3A . . . . -75.3(4) ?
    O4B Cl3B O2 Cl3A . . . . 169.2(6) ?
    O4A Cl3B O2 Cl3A . . . . 4.3(4) ?
    O1 Cl3B O3 Cl3A . . . . 76.7(5) ?
    O4B Cl3B O3 Cl3A . . . . -164.5(7) ?
    O2 Cl3B O3 Cl3A . . . . -61.3(5) ?
    O4A Cl3B O3 Cl3A . . . . 2.4(4) ?
    O2 Cl3A O3 Cl3B . . . . 72.8(5) ?
    O4A Cl3A O3 Cl3B . . . . -176.6(6) ?
    O1 Cl3A O3 Cl3B . . . . -59.0(5) ?
    O4B Cl3A O3 Cl3B . . . . 11.2(5) ?
    N2 Cr N1 C1 . . . . -41.0(2) ?
    N4 Cr N1 C1 . . . . 138.9(2) ?
    Cl2 Cr N1 C1 . . . . 51.3(2) ?
    Cl1 Cr N1 C1 . . . . -129.2(2) ?
    N3 Cr N2 C5 . . . . -137.9(2) ?
    N1 Cr N2 C5 . . . . 41.6(2) ?
    Cl2 Cr N2 C5 . . . . -48.8(2) ?
    Cl1 Cr N2 C5 . . . . 132.2(2) ?
    N2 Cr N3 C6 . . . . -141.5(2) ?
    N4 Cr N3 C6 . . . . 38.6(2) ?
    Cl2 Cr N3 C6 . . . . 126.3(2) ?
    Cl1 Cr N3 C6 . . . . -53.2(2) ?
    N3 Cr N4 C9 . . . . -39.7(2) ?
    N1 Cr N4 C9 . . . . 140.8(2) ?
    Cl2 Cr N4 C9 . . . . -128.8(2) ?
    Cl1 Cr N4 C9 . . . . 50.2(2) ?
    Cr N1 C1 C2 . . . . 59.1(3) ?
    N1 C1 C2 C4 . . . . 60.6(4) ?
    N1 C1 C2 C5 . . . . -65.2(4) ?
    N1 C1 C2 C3 . . . . 179.0(3) ?
    Cr N2 C5 C2 . . . . -60.0(4) ?
    C4 C2 C5 N2 . . . . -60.1(4) ?
    C1 C2 C5 N2 . . . . 65.2(4) ?
    C3 C2 C5 N2 . . . . -178.8(3) ?
    Cr N3 C6 C7 . . . . -56.9(3) ?
    N3 C6 C7 C10 . . . . -60.2(4) ?
    N3 C6 C7 C9 . . . . 65.2(4) ?
    N3 C6 C7 C8 . . . . -178.8(3) ?
    Cr N4 C9 C7 . . . . 58.7(3) ?
    C10 C7 C9 N4 . . . . 59.8(4) ?
    C6 C7 C9 N4 . . . . -65.7(4) ?
    C8 C7 C9 N4 . . . . 178.0(3) ?
loop_
    _geom_hbond_atom_site_label_D
    _geom_hbond_atom_site_label_H
    _geom_hbond_atom_site_label_A
    _geom_hbond_site_symmetry_A
    _geom_hbond_distance_DH
    _geom_hbond_distance_HA
    _geom_hbond_distance_DA
    _geom_hbond_angle_DHA
    N1 H1BN O2 4_566 0.90 2.29 3.030(5) 138.9
    N2 H2AN O3 1_455 0.90 2.23 3.099(6) 161.5
    N2 H2AN O4A 1_455 0.90 2.42 3.183(6) 142.5
    N2 H2BN O4B . 0.90 2.36 3.217(9) 158.7
    N3 H3AN O4A 1_455 0.90 2.60 3.482(7) 167.7
    N4 H4BN O2 4_566 0.90 2.14 3.030(5) 172.4
    N4 H4AN O4A 4_466 0.90 2.54 3.403(8) 161.4
    N1 H1AN Cl2 1_655 0.90 2.68 3.525(3) 156.2
    N3 H3BN Cl1 1_455 0.90 2.69 3.533(3) 156.1
