# Supplementary material for: trans-Dichloridobis(2,2-dimethyl­prop­ane-1,3-diamine-κ2 N,N′)chromium(III) perchlorate
Source: Acta Crystallogr Sect E Struct Rep Online. 2008 Oct 18;64(Pt 11):m1429. doi: 10.1107/S1600536808032911 (PMC2959603; doi:10.1107/S1600536808032911)
Supplement: Supplementary file 2 [file e-64-m1429-Isup2.hkl]

# 
# h,k,l, Fc-squared, Fo-squared, sigma(Fo-squared) and status flag 
# 
data_I
_shelx_title ' CHOI 1' 
_shelx_refln_list_code          4 
_shelx_F_calc_maximum      243.80 
_exptl_crystal_F_000       892.00 
_reflns_d_resolution_high  0.7698 
 
loop_ 
 _symmetry_equiv_pos_as_xyz 
 'x, y, z' 
 '-x, y+1/2, -z+1/2' 
 '-x, -y, -z' 
 'x, -y-1/2, z-1/2' 
 
_cell_length_a     6.6373 
_cell_length_b    20.7670 
_cell_length_c    13.8780 
_cell_angle_alpha  90.000 
_cell_angle_beta  100.249 
_cell_angle_gamma  90.000 
 
_shelx_F_squared_multiplier     1.000 
 
loop_ 
 _refln_index_h 
 _refln_index_k 
 _refln_index_l 
 _refln_F_squared_calc 
 _refln_F_squared_meas 
 _refln_F_squared_sigma 
 _refln_observed_status 
   1   0   0     4652.72     4320.03     42.75 o 
   2   0   0      135.14      199.14      5.79 o 
   3   0   0     1153.66     1178.44     14.82 o 
   4   0   0     1693.07     1668.40     22.09 o 
   5   0   0     2883.83     2962.58     36.27 o 
   6   0   0       10.27       11.04      5.94 o 
   7   0   0       94.77      131.70     10.65 o 
   8   0   0     1460.73     1586.19     32.64 o 
   1   1   0     1514.98     1411.83     23.02 o 
   2   1   0       18.96       53.90      4.61 o 
   3   1   0     1224.85     1234.64     15.17 o 
   4   1   0    24011.57    22852.95    119.47 o 
   5   1   0     5225.38     5310.71     48.74 o 
   6   1   0        0.67        1.42      5.45 o 
   7   1   0        4.79        0.54      6.92 o 
   8   1   0       83.41       83.00     11.14 o 
   0   2   0    34210.52    23782.57    126.79 o 
   1   2   0     7901.07     7333.51     97.38 o 
   2   2   0      991.36     1075.95     11.78 o 
   3   2   0      448.07      432.34      9.77 o 
   4   2   0       77.51       63.27      6.53 o 
   5   2   0      552.32      532.87     14.48 o 
   6   2   0      101.51       75.10      7.95 o 
   7   2   0      103.22      120.75     10.80 o 
   8   2   0     1242.00     1247.55     29.79 o 
   1   3   0     3466.50     3707.30     20.12 o 
   2   3   0     6158.99     6510.30     29.35 o 
   3   3   0     3763.04     3546.84     26.41 o 
   4   3   0     6893.21     6847.57     54.19 o 
   5   3   0      472.40      418.79     13.15 o 
   6   3   0       22.91       14.97      6.23 o 
   7   3   0        6.62       11.29      6.09 o 
   8   3   0       89.49       79.76     10.95 o 
   0   4   0     1866.85     2069.33     12.61 o 
   1   4   0    14725.18    14357.44     60.42 o 
   2   4   0     3604.17     3867.37     23.07 o 
   3   4   0       14.87       19.54      3.88 o 
   4   4   0       70.18       82.22      6.77 o 
   5   4   0      123.40      103.47      8.20 o 
   6   4   0       22.22       22.92      5.89 o 
   7   4   0       62.37       72.16      8.49 o 
   8   4   0      631.13      658.87     22.28 o 
   1   5   0       83.76      102.64      4.61 o 
   2   5   0      331.48      397.25      8.20 o 
   3   5   0      812.03      637.22     11.83 o 
   4   5   0     3143.64     2850.67     32.30 o 
   5   5   0     1545.41     1541.52     24.59 o 
   6   5   0       12.03       15.90      5.79 o 
   7   5   0        2.43       11.24      6.43 o 
   8   5   0       57.72       62.53      9.87 o 
   0   6   0    25093.56    22924.66     93.65 o 
   1   6   0      369.93      364.80      7.36 o 
   2   6   0       68.05       40.84      4.42 o 
   3   6   0      176.77      169.25      6.82 o 
   4   6   0      222.71      217.05      9.03 o 
   5   6   0       75.07       73.97      7.41 o 
   6   6   0       21.57       22.92      6.53 o 
   7   6   0      139.71      165.12     11.29 o 
   8   6   0      367.88      349.14     17.47 o 
   1   7   0      219.71      208.17      6.53 o 
   2   7   0      245.50      219.26      6.92 o 
   3   7   0     1055.48     1068.68     16.10 o 
   4   7   0     3929.37     3711.67     37.94 o 
   5   7   0     1332.19     1317.49     23.46 o 
   6   7   0       22.19       17.47      6.53 o 
   7   7   0       86.66       91.99     10.21 o 
   8   7   0       41.56       26.46      9.72 o 
   0   8   0    11197.63    11544.82     44.67 o 
   1   8   0     1681.02     1699.57     16.69 o 
   2   8   0     2052.11     1895.42     19.14 o 
   3   8   0     1905.54     1962.32     21.99 o 
   4   8   0       22.24       28.62      5.69 o 
   5   8   0        2.65       10.55      5.74 o 
   6   8   0      103.88      115.25      9.77 o 
   7   8   0      136.32      138.22     11.78 o 
   8   8   0      128.35      128.16     12.27 o 
   1   9   0       52.52       64.50      5.25 o 
   2   9   0       64.24       63.07      5.35 o 
   3   9   0      734.71      705.50     13.79 o 
   4   9   0     1461.11     1490.71     23.27 o 
   5   9   0      377.30      355.38     13.20 o 
   6   9   0       90.95       77.65      8.74 o 
   7   9   0      133.39      115.25     11.34 o 
   0  10   0      277.70      330.69      8.88 o 
   1  10   0     3335.64     3313.69     26.16 o 
   2  10   0        3.88       11.19      4.02 o 
   3  10   0      217.42      228.20      8.93 o 
   4  10   0       10.45       11.88      5.15 o 
   5  10   0       25.69       22.73      6.23 o 
   6  10   0       35.82       44.18      7.80 o 
   7  10   0       42.90       13.01      8.20 o 
   1  11   0      393.21      431.31     10.60 o 
   2  11   0      287.86      291.03      9.42 o 
   3  11   0     1275.70     1280.92     19.93 o 
   4  11   0        2.25        3.83      5.50 o 
   5  11   0      605.96      547.94     16.35 o 
   6  11   0      159.07      163.11     11.04 o 
   7  11   0       91.16       94.88     10.21 o 
   0  12   0        2.26        1.52      3.98 o 
   1  12   0     2599.75     2573.68     25.08 o 
   2  12   0       16.87       26.21      5.15 o 
   3  12   0       88.66       92.08      7.56 o 
   4  12   0      135.31       89.09      8.05 o 
   5  12   0       93.54       89.09      9.28 o 
   6  12   0        3.59       -7.07      7.26 o 
   7  12   0       31.89       14.19      8.54 o 
   1  13   0     1216.32     1167.49     18.11 o 
   2  13   0       62.77       60.82      6.09 o 
   3  13   0      209.45      200.02      9.72 o 
   4  13   0       17.21       38.48      6.43 o 
   5  13   0      477.70      520.20     17.03 o 
   6  13   0       24.96       29.40      7.95 o 
   7  13   0       22.06       14.82      8.34 o 
   0  14   0      333.07      351.74     10.85 o 
   1  14   0       32.76       39.42      5.30 o 
   2  14   0      152.82      155.85      8.44 o 
   3  14   0      315.09      288.08     11.34 o 
   4  14   0       11.10       -5.64      5.64 o 
   5  14   0      372.40      380.07     15.17 o 
   6  14   0        7.54       -3.63      7.22 o 
   7  14   0        4.78        0.49      7.56 o 
   1  15   0      251.81      237.96      9.67 o 
   2  15   0      199.73      196.68      9.96 o 
   3  15   0       90.69       92.53      8.59 o 
   4  15   0       70.55       76.67      7.76 o 
   5  15   0       54.09       68.92      8.25 o 
   6  15   0        7.28        8.30      7.71 o 
   7  15   0       76.95       67.88     10.80 o 
   0  16   0      775.89      750.66     16.93 o 
   1  16   0       69.05       59.59      6.72 o 
   2  16   0       12.91       10.65      5.94 o 
   3  16   0      382.14      377.51     13.45 o 
   4  16   0       11.93        9.87      6.18 o 
   5  16   0       87.07       80.21      9.13 o 
   6  16   0       33.01       20.47      8.64 o 
   1  17   0     1177.05     1159.19     21.20 o 
   2  17   0      321.15      302.17     12.71 o 
   3  17   0        1.43        2.26      6.04 o 
   4  17   0        1.14        3.29      6.14 o 
   5  17   0        9.18        1.57      6.58 o 
   6  17   0       95.26       91.74     10.41 o 
   0  18   0      222.48      231.14     11.34 o 
   1  18   0      435.98      445.25     14.33 o 
   2  18   0       75.54       68.72      8.39 o 
   3  18   0      631.32      593.14     17.57 o 
   4  18   0      237.36      183.68     11.68 o 
   5  18   0       31.36       15.02      7.36 o 
   6  18   0      213.24      220.10     14.28 o 
   1  19   0      239.23      269.08     11.78 o 
   2  19   0      822.56      809.66     20.03 o 
   3  19   0        4.02       -6.28      7.31 o 
   4  19   0       59.08       56.60      8.30 o 
   5  19   0       17.66       -1.13      7.85 o 
   6  19   0        2.80       20.47      9.67 o 
   0  20   0      766.67      741.38     19.49 o 
   1  20   0      110.18      145.93     10.11 o 
   2  20   0      449.68      467.00     16.98 o 
   3  20   0      151.11      118.64     10.95 o 
   4  20   0        5.74       19.98      6.92 o 
   5  20   0      229.59      247.88     14.53 o 
   1  21   0      128.08      131.01     10.75 o 
   2  21   0      430.63      435.19     16.98 o 
   3  21   0      367.95      352.92     15.51 o 
   4  21   0       82.66       63.37      9.08 o 
   5  21   0       37.69       43.29      9.52 o 
   0  22   0       30.70       39.61      7.51 o 
   1  22   0      530.86      572.92     18.21 o 
   2  22   0      190.20      162.28     12.96 o 
   3  22   0       29.48       18.11      8.05 o 
   4  22   0        1.33       -6.77      6.77 o 
   1  23   0       93.27       96.26      9.96 o 
   2  23   0      187.30      181.86     13.45 o 
   3  23   0      260.82      250.53     14.53 o 
   4  23   0        3.27       11.73      7.41 o 
   0  24   0        2.69        4.86      7.07 o 
   1  24   0      130.16      134.59     11.83 o 
   2  24   0      108.97       92.62     10.50 o 
   3  24   0       21.17       -1.08      8.05 o 
   1  25   0        0.58       -1.96      7.36 o 
   2  25   0      333.44      303.74     16.74 o 
   3  25   0      144.69      154.72     13.30 o 
   0  26   0      150.14      113.53     11.78 o 
   1  26   0       43.80       42.36      9.18 o 
   2  26   0      179.55      187.06     14.48 o 
  -8   1   1        1.15        7.61      8.20 o 
  -7   1   1       68.27       77.95      9.08 o 
  -6   1   1        3.85       -2.75      5.79 o 
  -5   1   1      261.44      255.64     10.85 o 
  -4   1   1      452.37      563.74     12.57 o 
  -3   1   1       91.07       63.07      5.01 o 
  -2   1   1    11671.00    11368.85     42.02 o 
  -1   1   1        3.68       20.57      2.65 o 
   0   1   1     1414.45     1589.13      8.44 o 
   1   1   1      341.64      382.77      5.69 o 
   2   1   1     2690.75     2463.93     54.48 o 
   3   1   1        8.99        0.98      3.53 o 
   4   1   1      558.24      537.09     12.32 o 
   5   1   1       14.10       16.25      5.94 o 
   6   1   1       88.38       93.75      9.28 o 
   7   1   1       20.00       21.45      6.72 o 
   8   1   1       27.10       34.21      8.93 o 
  -8   2   1       82.15      102.05     11.14 o 
  -7   2   1       96.21       93.16      9.42 o 
  -6   2   1      324.27      326.17     12.57 o 
  -5   2   1      702.43      703.34     15.95 o 
  -4   2   1      355.00      327.25     10.01 o 
  -3   2   1        1.54        9.87      3.63 o 
  -2   2   1      365.63      422.82      7.76 o 
  -1   2   1     1180.47     1326.43      9.87 o 
   0   2   1      886.24     1122.77      7.56 o 
   1   2   1    30468.77    29786.90    179.50 o 
   2   2   1    12348.34    10261.24    280.72 o 
   3   2   1      535.61      660.39     15.71 o 
   4   2   1      337.27      346.84     10.46 o 
   5   2   1      236.75      232.37     10.65 o 
   6   2   1       37.67       39.32      7.07 o 
   7   2   1      108.60      108.72      9.67 o 
   8   2   1        0.32        2.31      7.76 o 
  -8   3   1        1.20        7.56      7.66 o 
  -7   3   1      146.70      183.92     11.44 o 
  -6   3   1       73.27       65.82      7.51 o 
  -5   3   1      134.07      158.50      8.69 o 
  -4   3   1     1412.24     1454.59     19.68 o 
  -3   3   1        5.92       -1.47      3.83 o 
  -2   3   1     3472.62     3530.79     21.70 o 
  -1   3   1     1657.67     1950.99     12.81 o 
   0   3   1      761.09      924.32      7.95 o 
   1   3   1     1790.85     1898.32     13.01 o 
   2   3   1     1696.13     1517.76     31.27 o 
   3   3   1       99.83       41.18      4.71 o 
   4   3   1      112.67      128.06      7.22 o 
   5   3   1        3.84        4.37      5.25 o 
   6   3   1      148.08      139.89     10.06 o 
   7   3   1       32.92       11.88      7.31 o 
   8   3   1       84.75       81.73     10.85 o 
  -8   4   1      204.95      204.54     13.79 o 
  -7   4   1       30.14       37.50      7.56 o 
  -6   4   1       51.31       48.55      7.07 o 
  -5   4   1        1.25       -4.86      4.86 o 
  -4   4   1      231.59      242.04      9.13 o 
  -3   4   1      390.15      400.24      9.42 o 
  -2   4   1      600.47      769.80     10.55 o 
  -1   4   1      206.81      241.55      5.74 o 
   0   4   1     2029.68     2303.86     13.74 o 
   1   4   1     7568.69     8219.79     31.12 o 
   2   4   1      436.01      427.92     11.73 o 
   3   4   1       18.81       20.12      3.83 o 
   4   4   1      352.89      418.84     11.68 o 
   5   4   1      106.58       81.73      7.46 o 
   6   4   1       60.81       74.36      8.15 o 
   7   4   1        3.79       18.41      6.63 o 
   8   4   1       29.86       45.11      8.98 o 
  -8   5   1       70.99       55.32     10.31 o 
  -7   5   1      152.94      164.58     11.49 o 
  -6   5   1        0.34        7.17      5.69 o 
  -5   5   1      201.20      168.66      9.13 o 
  -4   5   1     2256.78     2321.04     25.48 o 
  -3   5   1     1651.82     1663.64     19.29 o 
  -2   5   1     1073.30     1179.81     13.45 o 
  -1   5   1       27.27       59.29      4.32 o 
   0   5   1        3.40       -1.28      3.34 o 
   1   5   1     2341.68     2437.66     16.69 o 
   2   5   1      395.15      413.10      9.52 o 
   3   5   1        0.39        5.99      3.73 o 
   4   5   1     2810.83     2753.82     29.35 o 
   5   5   1      265.46      242.92     11.00 o 
   6   5   1      536.45      560.45     16.93 o 
   7   5   1        1.02        1.96      6.04 o 
   8   5   1       65.20       66.51     10.21 o 
  -8   6   1      286.02      315.52     16.59 o 
  -7   6   1       54.29       60.37      8.74 o 
  -6   6   1      128.93      144.41     10.16 o 
  -5   6   1       16.89       35.14      5.89 o 
  -4   6   1      206.55      221.62      8.79 o 
  -3   6   1     2473.69     2453.37     23.66 o 
  -2   6   1        3.21       16.35      3.73 o 
  -1   6   1        6.27       -1.47      3.29 o 
   0   6   1    23153.35    22115.34     87.32 o 
   1   6   1     2990.00     3161.57     20.22 o 
   2   6   1      217.57      249.60      7.61 o 
   3   6   1      294.02      234.04      8.39 o 
   4   6   1      284.04      297.75     10.21 o 
   5   6   1     1613.17     1540.68     26.51 o 
   6   6   1        2.32       -5.99      5.99 o 
   7   6   1      126.11      107.55     10.50 o 
   8   6   1       98.74      111.28     11.73 o 
  -8   7   1      114.02      107.89     11.73 o 
  -7   7   1      232.15      281.55     14.23 o 
  -6   7   1      152.42      156.97     10.11 o 
  -5   7   1      761.44      770.98     17.62 o 
  -4   7   1     2438.23     2685.89     27.93 o 
  -3   7   1      234.65      296.18      8.93 o 
  -2   7   1      811.76      924.32     12.96 o 
  -1   7   1      385.05      431.26      8.34 o 
   0   7   1     3410.49     3839.00     22.48 o 
   1   7   1     7236.57     7392.95     33.43 o 
   2   7   1       63.18       39.42      4.32 o 
   3   7   1     1413.29     1427.79     20.32 o 
   4   7   1     1943.53     1869.55     26.02 o 
   5   7   1      342.47      350.52     13.40 o 
   6   7   1       87.21       89.92      8.54 o 
   7   7   1       15.55       13.06      6.97 o 
   8   7   1      136.02      143.92     12.86 o 
  -8   8   1      215.93      240.57     15.07 o 
  -7   8   1       37.02       36.76      8.15 o 
  -6   8   1      239.32      236.54     11.88 o 
  -5   8   1       43.69       31.66      6.33 o 
  -4   8   1      993.36     1127.04     18.65 o 
  -3   8   1     2383.13     2569.80     24.74 o 
  -2   8   1      395.44      360.92      8.98 o 
  -1   8   1     3044.68     3145.62     22.43 o 
   0   8   1     2956.20     3298.13     22.19 o 
   1   8   1       11.43       30.24      4.07 o 
   2   8   1     2208.90     2145.26     21.55 o 
   3   8   1      146.91      123.06      6.97 o 
   4   8   1     1095.98      903.80     18.21 o 
   5   8   1     1452.15     1415.76     25.23 o 
   6   8   1       76.81       89.48      8.93 o 
   7   8   1      120.73      130.76     11.49 o 
  -8   9   1       33.78       41.62      8.93 o 
  -7   9   1      545.55      601.73     19.93 o 
  -6   9   1      164.75      167.04     10.70 o 
  -5   9   1      862.92      954.66     20.17 o 
  -4   9   1      811.02      930.90     17.47 o 
  -3   9   1        2.86       10.85      4.47 o 
  -2   9   1     1144.55     1214.76     16.15 o 
  -1   9   1      118.62      142.10      5.99 o 
   0   9   1     3676.62     3755.21     25.38 o 
   1   9   1     1720.99     1690.39     17.62 o 
   2   9   1      641.52      692.93     12.66 o 
   3   9   1     1671.85     1659.13     21.50 o 
   4   9   1      346.29      357.54     12.03 o 
   5   9   1        4.95       14.63      5.84 o 
   6   9   1      174.50      166.99     11.09 o 
   7   9   1       24.33       17.13      7.61 o 
  -7  10   1       10.78       13.20      7.71 o 
  -6  10   1       73.38       80.89      8.64 o 
  -5  10   1       13.81       21.99      6.14 o 
  -4  10   1      782.95      889.32     17.87 o 
  -3  10   1     2554.43     2683.09     26.95 o 
  -2  10   1     1255.46     1421.46     18.21 o 
  -1  10   1     6439.54     6721.13     36.62 o 
   0  10   1     1496.91     1678.27     18.01 o 
   1  10   1       47.65       36.72      4.61 o 
   2  10   1     2389.70     2292.47     23.71 o 
   3  10   1        1.48        8.34      4.17 o 
   4  10   1     1437.28     1384.25     24.40 o 
   5  10   1      289.27      306.63     12.57 o 
   6  10   1      220.45      264.52     12.57 o 
   7  10   1      126.93      151.48     11.98 o 
  -7  11   1      381.44      420.61     17.13 o 
  -6  11   1      344.17      397.88     15.66 o 
  -5  11   1     1317.83     1487.62     25.77 o 
  -4  11   1      493.82      474.21     13.99 o 
  -3  11   1        9.31       12.17      4.61 o 
  -2  11   1      730.85      851.92     14.82 o 
  -1  11   1     1117.58     1212.21     17.08 o 
   0  11   1     1037.88     1061.27     15.22 o 
   1  11   1     2849.93     3080.24     26.46 o 
   2  11   1     3946.31     3954.35     31.95 o 
   3  11   1     1455.18     1411.79     21.20 o 
   4  11   1      271.54      229.47     10.70 o 
   5  11   1        0.62       -5.94      5.94 o 
   6  11   1      506.41      513.04     17.62 o 
   7  11   1      109.57      130.27     11.73 o 
  -7  12   1        0.42       -4.86      7.76 o 
  -6  12   1       60.31       77.80      9.38 o 
  -5  12   1      205.81      219.12     11.39 o 
  -4  12   1      376.65      332.50     12.17 o 
  -3  12   1     3151.92     3591.46     33.38 o 
  -2  12   1     3618.28     3875.76     32.54 o 
  -1  12   1     2681.07     3178.51     29.70 o 
   0  12   1     2861.32     2899.41     25.97 o 
   1  12   1      721.42      732.79     13.94 o 
   2  12   1      802.49      839.55     15.56 o 
   3  12   1     1311.53     1232.82     20.27 o 
   4  12   1      457.25      467.24     14.53 o 
   5  12   1      828.47      820.90     20.03 o 
   6  12   1      550.51      541.56     18.60 o 
   7  12   1      149.60      163.01     13.45 o 
  -7  13   1      279.58      318.61     15.90 o 
  -6  13   1     1248.93     1370.36     29.35 o 
  -5  13   1     1400.97     1592.08     27.24 o 
  -4  13   1      494.95      475.59     14.73 o 
  -3  13   1      173.45      201.59      9.23 o 
  -2  13   1       48.12       40.20      5.79 o 
  -1  13   1     2855.76     3196.52     30.58 o 
   0  13   1     1580.28     1754.06     21.45 o 
   1  13   1     2679.88     2959.29     28.52 o 
   2  13   1     4114.86     4098.70     35.14 o 
   3  13   1      563.13      557.26     14.43 o 
   4  13   1      528.27      496.74     15.36 o 
   5  13   1       92.46       84.18      9.03 o 
   6  13   1      326.36      342.96     15.51 o 
   7  13   1      209.69      203.61     14.82 o 
  -7  14   1        5.93        1.13      8.49 o 
  -6  14   1        2.15       -0.39      7.76 o 
  -5  14   1      223.15      279.29     13.35 o 
  -4  14   1       53.94       40.94      6.53 o 
  -3  14   1      965.71     1173.04     20.57 o 
  -2  14   1     4555.84     4909.15     41.04 o 
  -1  14   1     1054.57     1143.63     19.29 o 
   0  14   1     1321.51     1346.85     19.63 o 
   1  14   1      301.02      284.10      9.96 o 
   2  14   1       92.13       84.92      7.36 o 
   3  14   1     1155.67     1154.87     21.20 o 
   4  14   1      177.80      167.53      9.92 o 
   5  14   1      880.28      898.80     21.74 o 
   6  14   1      731.84      754.63     22.04 o 
   7  14   1      158.53      177.05     13.99 o 
  -7  15   1      215.01      246.01     14.77 o 
  -6  15   1      586.22      618.67     20.96 o 
  -5  15   1       41.26       40.59      7.85 o 
  -4  15   1       92.74      140.68      9.18 o 
  -3  15   1        8.58       10.70      5.50 o 
  -2  15   1      188.80      198.21      9.72 o 
  -1  15   1       37.09       16.05      5.40 o 
   0  15   1       78.07       60.28      6.28 o 
   1  15   1     1546.79     1662.37     23.27 o 
   2  15   1     2638.98     2836.24     31.27 o 
   3  15   1      416.51      392.24     13.40 o 
   4  15   1       20.69       19.14      6.48 o 
   5  15   1       18.11       12.96      7.02 o 
   6  15   1      187.76      207.63     13.55 o 
  -6  16   1        2.18       -7.31      7.31 o 
  -5  16   1        1.34       -4.66      5.99 o 
  -4  16   1      119.36      144.60     10.60 o 
  -3  16   1      435.36      419.19     13.94 o 
  -2  16   1     2073.25     2185.66     29.70 o 
  -1  16   1       10.93        9.47      5.25 o 
   0  16   1     1377.29     1458.37     22.33 o 
   1  16   1      301.10      320.62     11.44 o 
   2  16   1      879.61      924.86     19.09 o 
   3  16   1      219.25      223.83     10.85 o 
   4  16   1      209.03      217.59     11.68 o 
   5  16   1        1.64        5.45      6.72 o 
   6  16   1      575.17      618.77     21.40 o 
  -6  17   1      263.00      253.33     15.17 o 
  -5  17   1        6.95       14.82      6.92 o 
  -4  17   1        9.23       -5.64      6.48 o 
  -3  17   1      307.51      371.72     13.50 o 
  -2  17   1      695.45      757.97     18.26 o 
  -1  17   1       41.93       39.66      7.12 o 
   0  17   1      396.24      389.69     13.01 o 
   1  17   1      541.90      516.96     15.27 o 
   2  17   1     1336.45     1338.16     23.66 o 
   3  17   1      484.31      491.54     15.61 o 
   4  17   1      167.28      157.61     10.80 o 
   5  17   1       16.60       24.84      7.46 o 
   6  17   1      127.83      127.08     12.76 o 
  -6  18   1       41.56       14.19      9.18 o 
  -5  18   1       39.99       54.48      8.54 o 
  -4  18   1       26.62       26.85      6.92 o 
  -3  18   1      157.46      176.90     10.55 o 
  -2  18   1     1442.84     1505.69     26.36 o 
  -1  18   1      676.60      720.42     19.00 o 
   0  18   1       76.79       76.13      7.95 o 
   1  18   1      536.87      528.45     15.56 o 
   2  18   1      595.40      666.97     17.28 o 
   3  18   1      430.16      379.67     14.63 o 
   4  18   1        9.23       14.23      6.77 o 
   5  18   1       79.34       73.53      9.28 o 
   6  18   1      565.30      600.36     21.84 o 
  -6  19   1      718.56      831.50     25.33 o 
  -5  19   1      628.85      730.09     22.33 o 
  -4  19   1        0.65        9.03      6.43 o 
  -3  19   1       32.17       35.19      7.22 o 
  -2  19   1      142.35      149.76     11.24 o 
  -1  19   1     1507.91     1589.62     28.42 o 
   0  19   1      335.18      334.61     12.76 o 
   1  19   1       71.20       55.07      7.61 o 
   2  19   1     1262.07     1333.50     24.84 o 
   3  19   1      191.84      174.10     12.22 o 
   4  19   1        0.19        9.23      7.12 o 
   5  19   1       10.17       25.72      7.61 o 
  -5  20   1      388.39      413.00     18.16 o 
  -4  20   1        0.83       14.73      6.23 o 
  -3  20   1      279.15      290.09     13.69 o 
  -2  20   1     1696.91     1900.43     32.49 o 
  -1  20   1      809.37      824.43     21.60 o 
   0  20   1      324.31      342.61     13.45 o 
   1  20   1       91.20      122.37      9.96 o 
   2  20   1       54.17       54.04      8.34 o 
   3  20   1      839.78      842.50     21.84 o 
   4  20   1      218.64      193.89     12.47 o 
   5  20   1      153.94      140.78     12.27 o 
  -5  21   1      183.51      167.09     14.38 o 
  -4  21   1       50.68       44.27      8.44 o 
  -3  21   1        1.78        3.93      6.43 o 
  -2  21   1        6.88        4.81      7.80 o 
  -1  21   1      785.88      811.08     21.60 o 
   0  21   1       73.57       89.29      8.59 o 
   1  21   1      214.64      212.64     12.42 o 
   2  21   1     1407.27     1351.07     27.19 o 
   3  21   1      201.77      188.24     12.47 o 
   4  21   1       75.60       79.67      9.52 o 
   5  21   1        1.47        4.86      7.95 o 
  -4  22   1       41.53       50.90      8.79 o 
  -3  22   1       63.50       70.83      9.03 o 
  -2  22   1      808.88      824.53     23.41 o 
  -1  22   1      214.05      199.29     13.25 o 
   0  22   1       45.46       36.52      7.56 o 
   1  22   1        3.45        8.49      6.68 o 
   2  22   1       24.93       27.34      7.90 o 
   3  22   1      335.79      348.11     16.25 o 
   4  22   1        3.23       18.70      7.26 o 
  -4  23   1        9.21        9.28      7.85 o 
  -3  23   1        1.22        5.89      6.63 o 
  -2  23   1       68.14       76.87     10.36 o 
  -1  23   1       72.53       87.67     10.21 o 
   0  23   1        1.28       -2.45      6.48 o 
   1  23   1       30.22       31.66      7.46 o 
   2  23   1      141.73      111.86     11.83 o 
   3  23   1      219.32      215.43     13.84 o 
   4  23   1        2.06       -7.07      7.07 o 
  -3  24   1        9.33       21.06      7.90 o 
  -2  24   1      132.79      143.87     12.42 o 
  -1  24   1       82.94       88.40      9.96 o 
   0  24   1        1.44       10.80      6.53 o 
   1  24   1       85.09       80.70      9.82 o 
   2  24   1       72.67       73.14      9.87 o 
   3  24   1        5.52        2.45      7.61 o 
  -3  25   1        9.86        4.42      8.00 o 
  -2  25   1       50.38       42.21      9.72 o 
  -1  25   1        7.15       10.90      7.95 o 
   0  25   1        0.77        6.18      7.17 o 
   1  25   1        4.38        4.12      7.22 o 
   2  25   1       68.59       62.19     10.36 o 
   3  25   1       82.41       83.10     10.80 o 
  -2  26   1        6.92       -6.87      8.69 o 
  -1  26   1       45.62       60.03      9.72 o 
   0  26   1       40.64       34.31      9.38 o 
   1  26   1        5.11        0.59      8.25 o 
   2  26   1       33.78       24.84      8.84 o 
  -8   0   2      115.34      148.97     12.81 o 
  -7   0   2      951.77     1019.25     23.76 o 
  -6   0   2     1826.18     1741.49     28.62 o 
  -5   0   2     2817.78     2831.03     31.12 o 
  -4   0   2      246.87      239.09      8.84 o 
  -3   0   2    15781.21    14413.01     70.54 o 
  -2   0   2      299.77      323.03      7.02 o 
  -1   0   2     3699.06     3726.39     24.15 o 
   0   0   2     2375.70     1558.50    105.73 o 
   1   0   2    19529.05    12704.50    959.12 o 
   2   0   2     2629.22     1881.97     92.13 o 
   3   0   2     5550.46     5831.21     35.78 o 
   4   0   2     5650.45     5758.27     76.72 o 
   5   0   2     1010.85      962.07     19.19 o 
   6   0   2        1.31        0.98      6.18 o 
   7   0   2        3.92       -2.50      6.43 o 
   8   0   2      564.75      596.87     22.48 o 
  -8   1   2      903.06      977.97     25.82 o 
  -7   1   2      927.88     1046.74     23.95 o 
  -6   1   2      248.93      246.11     11.78 o 
  -5   1   2       18.84       13.30      5.40 o 
  -4   1   2     1233.21     1243.57     18.46 o 
  -3   1   2    12162.79    11562.54     54.98 o 
  -2   1   2     2828.03     3115.92     19.58 o 
  -1   1   2    45399.92    34857.54    210.77 o 
   0   1   2    10825.31     9639.78     38.63 o 
   1   1   2     4322.43     2614.37    260.20 o 
   2   1   2     1289.26     1336.29     13.84 o 
   3   1   2      677.57      647.78     11.93 o 
   4   1   2     2083.40     2054.75     35.44 o 
   5   1   2     4944.22     4953.91     46.39 o 
   6   1   2      361.40      380.51     14.23 o 
   7   1   2       56.98       81.24      8.74 o 
   8   1   2      238.66      219.51     15.02 o 
  -8   2   2       78.75       80.75     10.26 o 
  -7   2   2      511.77      513.63     17.67 o 
  -6   2   2       76.46       70.29      7.90 o 
  -5   2   2      134.01      142.20      8.10 o 
  -4   2   2     6961.08     7132.51     50.07 o 
  -3   2   2     5078.47     5209.94     32.74 o 
  -2   2   2      140.00      154.86      5.45 o 
  -1   2   2       15.19       12.71      3.49 o 
   0   2   2     8526.85     8407.74     31.51 o 
   1   2   2    20023.89    13925.64    665.54 o 
   2   2   2     3056.55     3211.59     21.50 o 
   3   2   2      204.79      192.71      7.17 o 
   4   2   2     1428.43     1229.88     24.49 o 
   5   2   2      401.35      414.72     13.74 o 
   6   2   2        0.21       -5.94      5.94 o 
   7   2   2        0.35       -5.10      6.77 o 
   8   2   2      155.87      176.90     14.09 o 
  -8   3   2      369.27      363.82     16.93 o 
  -7   3   2      712.52      802.69     20.62 o 
  -6   3   2        0.89       -5.50      5.50 o 
  -5   3   2      131.63      114.81      7.66 o 
  -4   3   2     2885.93     2983.93     30.14 o 
  -3   3   2      693.10      731.17     12.42 o 
  -2   3   2      478.53      319.30      7.22 o 
  -1   3   2    14577.67    14812.85     57.23 o 
   0   3   2     6285.66     6735.56     26.16 o 
   1   3   2     5801.45     5310.13    100.62 o 
   2   3   2      684.20      715.46     10.75 o 
   3   3   2      352.73      452.27     10.16 o 
   4   3   2     1290.43     1149.92     25.28 o 
   5   3   2     1095.21     1178.98     21.60 o 
   6   3   2      550.27      557.21     17.47 o 
   7   3   2       84.59       64.35      8.93 o 
   8   3   2       55.55       76.97     10.06 o 
  -8   4   2      167.95      177.88     13.79 o 
  -7   4   2      201.84      222.70     12.52 o 
  -6   4   2       69.40       66.85      7.51 o 
  -5   4   2      194.75      230.70     10.01 o 
  -4   4   2     5199.51     5213.97     42.26 o 
  -3   4   2      395.39      471.61     10.16 o 
  -2   4   2     2624.17     2671.11     19.68 o 
  -1   4   2       46.62       55.47      4.52 o 
   0   4   2     5011.01     5315.03     23.61 o 
   1   4   2      689.99      619.45     11.09 o 
   2   4   2      470.70      454.28      8.84 o 
   3   4   2      253.78      260.74      8.15 o 
   4   4   2      475.88      390.13     13.50 o 
   5   4   2      255.83      289.80     11.93 o 
   6   4   2      251.64      243.61     13.15 o 
   7   4   2        1.46        2.65      6.38 o 
   8   4   2       57.69       60.77     10.11 o 
  -8   5   2      349.74      372.16     17.03 o 
  -7   5   2      663.72      674.09     19.98 o 
  -6   5   2       18.70       35.49      6.38 o 
  -5   5   2        0.04        5.64      5.20 o 
  -4   5   2     1484.29     1522.91     21.06 o 
  -3   5   2     2532.45     2555.71     23.46 o 
  -2   5   2        4.55       23.86      3.88 o 
  -1   5   2      768.62      976.55     11.63 o 
   0   5   2     6736.14     6863.47     29.01 o 
   1   5   2     1200.68     1260.85     15.02 o 
   2   5   2     1645.79     1746.99     17.23 o 
   3   5   2       25.97       14.77      3.88 o 
   4   5   2     2501.20     2247.46     41.87 o 
   5   5   2     1858.23     1888.99     27.68 o 
   6   5   2      494.95      459.49     16.69 o 
   7   5   2        9.09       14.87      6.43 o 
   8   5   2       19.64       24.00      8.54 o 
  -8   6   2      209.46      256.81     15.02 o 
  -7   6   2       68.43       70.34      8.98 o 
  -6   6   2       64.10       62.04      7.76 o 
  -5   6   2      521.19      513.77     14.38 o 
  -4   6   2      415.56      410.79     11.58 o 
  -3   6   2     3726.86     3805.96     29.11 o 
  -2   6   2     2208.35     2359.28     20.12 o 
  -1   6   2      707.08      768.97     11.04 o 
   0   6   2    15134.59    14695.64     51.93 o 
   1   6   2     6884.86     6934.84     38.04 o 
   2   6   2     1076.57     1005.95     13.69 o 
   3   6   2      396.38      388.51     10.11 o 
   4   6   2       29.48       35.93      5.89 o 
   5   6   2      234.57      205.67     10.60 o 
   6   6   2      244.02      238.95     12.86 o 
   7   6   2        2.28        2.16      6.38 o 
   8   6   2      229.42      266.09     15.41 o 
  -8   7   2      292.78      285.43     16.25 o 
  -7   7   2      294.06      332.21     14.68 o 
  -6   7   2      687.13      746.34     19.63 o 
  -5   7   2      356.73      437.64     13.30 o 
  -4   7   2     1717.53     1777.57     24.35 o 
  -3   7   2     2990.32     2928.66     26.02 o 
  -2   7   2       14.90       27.54      4.07 o 
  -1   7   2     1643.79     1632.08     16.74 o 
   0   7   2        5.43       -2.36      3.78 o 
   1   7   2     3903.92     3753.59     26.51 o 
   2   7   2      650.27      714.14     12.42 o 
   3   7   2      195.36      213.37      8.20 o 
   4   7   2     1185.15     1046.99     21.65 o 
   5   7   2     2644.46     2729.77     35.00 o 
   6   7   2      447.61      452.37     16.15 o 
   7   7   2       43.77       52.67      8.69 o 
  -8   8   2      198.93      216.51     15.66 o 
  -7   8   2       47.18       83.10      9.13 o 
  -6   8   2        1.84        9.28      6.87 o 
  -5   8   2      287.39      324.01     12.22 o 
  -4   8   2       45.04       48.45      5.89 o 
  -3   8   2     1357.48     1482.12     18.95 o 
  -2   8   2     1404.36     1633.99     18.31 o 
  -1   8   2       64.04       94.29      5.74 o 
   0   8   2    10364.53    10660.25     43.34 o 
   1   8   2     6037.32     6172.45     35.10 o 
   2   8   2      365.06      423.02      9.92 o 
   3   8   2     1027.75      999.37     16.64 o 
   4   8   2      224.39      214.60      9.87 o 
   5   8   2      108.72      119.03      9.47 o 
   6   8   2       20.80       30.14      7.17 o 
   7   8   2        2.07       -6.53      6.53 o 
  -8   9   2       47.89       47.91      9.52 o 
  -7   9   2      330.74      349.54     15.17 o 
  -6   9   2      946.59      947.44     22.04 o 
  -5   9   2      971.30      954.02     20.12 o 
  -4   9   2     2225.03     2310.34     28.86 o 
  -3   9   2      299.10      332.21     10.06 o 
  -2   9   2     1330.25     1330.30     17.38 o 
  -1   9   2      526.49      507.98     11.00 o 
   0   9   2     2317.73     2653.44     21.89 o 
   1   9   2      323.31      212.64      7.41 o 
   2   9   2      945.43     1072.31     15.81 o 
   3   9   2      285.56      288.03      9.67 o 
   4   9   2     1087.85     1101.96     22.04 o 
   5   9   2      540.48      517.70     15.66 o 
   6   9   2      147.36      145.00     11.14 o 
   7   9   2       76.02       71.08      9.62 o 
  -7  10   2        0.64       -1.13      7.17 o 
  -6  10   2        2.69       18.60      6.92 o 
  -5  10   2       74.53      105.39      8.69 o 
  -4  10   2       41.08       60.37      6.48 o 
  -3  10   2      629.65      670.70     14.04 o 
  -2  10   2     6195.72     6473.79     39.81 o 
  -1  10   2     3100.39     3242.12     29.01 o 
   0  10   2     5638.25     5868.12     34.80 o 
   1  10   2      103.55      123.20      6.28 o 
   2  10   2     1035.30     1125.47     16.74 o 
   3  10   2      100.47      104.01      7.12 o 
   4  10   2      286.99      331.57     12.37 o 
   5  10   2        0.74        6.09      5.89 o 
   6  10   2      302.03      334.52     15.07 o 
   7  10   2        4.35       -7.12      7.12 o 
  -7  11   2      252.35      221.91     13.84 o 
  -6  11   2      206.56      202.92     11.78 o 
  -5  11   2      171.84      193.49     10.31 o 
  -4  11   2     1772.90     1856.64     26.26 o 
  -3  11   2       68.79       78.83      6.82 o 
  -2  11   2      179.82      178.82      8.05 o 
  -1  11   2       27.96       30.78      4.76 o 
   0  11   2       75.26       48.10      4.91 o 
   1  11   2      257.85      322.19      9.38 o 
   2  11   2     5178.13     5498.27     39.91 o 
   3  11   2        0.21       -4.47      4.47 o 
   4  11   2     2066.11     1987.70     31.02 o 
   5  11   2        1.66       -1.08      5.74 o 
   6  11   2      170.97      157.86     12.52 o 
   7  11   2       61.07       56.40      9.18 o 
  -7  12   2       68.43       68.42      9.96 o 
  -6  12   2        5.39        9.77      7.17 o 
  -5  12   2       36.23       15.76      7.07 o 
  -4  12   2        0.57        1.47      5.40 o 
  -3  12   2      496.79      464.35     12.71 o 
  -2  12   2     3155.44     3647.37     31.86 o 
  -1  12   2      302.35      340.50     10.36 o 
   0  12   2     2113.79     2198.08     23.17 o 
   1  12   2      293.57      296.03      9.52 o 
   2  12   2      724.90      670.60     14.43 o 
   3  12   2       19.70       15.46      5.40 o 
   4  12   2      135.73      125.71      9.62 o 
   5  12   2       47.02       50.21      7.71 o 
   6  12   2     1031.20     1011.74     24.79 o 
   7  12   2        1.79       19.58      7.61 o 
  -7  13   2      116.09      100.23     11.00 o 
  -6  13   2      335.02      390.57     16.15 o 
  -5  13   2      156.69      154.96     11.04 o 
  -4  13   2     1389.40     1554.92     24.98 o 
  -3  13   2      194.78      201.25      9.67 o 
  -2  13   2       13.43        8.20      5.74 o 
  -1  13   2      279.07      287.69     10.01 o 
   0  13   2      273.89      314.93     10.16 o 
   1  13   2      462.69      502.39     12.42 o 
   2  13   2     4203.80     4316.59     37.84 o 
   3  13   2        0.64       -4.96      4.96 o 
   4  13   2      624.14      580.28     17.08 o 
   5  13   2        0.40       -5.10      6.82 o 
   6  13   2       75.80       50.51      9.52 o 
   7  13   2       20.55        6.04      8.30 o 
  -7  14   2      118.31      116.33     11.58 o 
  -6  14   2       31.60       36.76      8.34 o 
  -5  14   2        7.69       14.19      7.12 o 
  -4  14   2      216.09      214.94     10.95 o 
  -3  14   2      956.83      954.12     19.68 o 
  -2  14   2     1412.19     1572.64     23.02 o 
  -1  14   2       16.08       16.69      5.06 o 
   0  14   2     1568.84     1623.88     22.19 o 
   1  14   2      122.66      130.27      7.61 o 
   2  14   2      239.52      221.91      9.77 o 
   3  14   2      121.98      108.77      8.93 o 
   4  14   2      197.77      178.23     10.06 o 
   5  14   2       26.97       23.56      7.56 o 
   6  14   2      349.54      286.61     14.97 o 
   7  14   2       57.17       56.84     10.06 o 
  -7  15   2       19.49       12.17      8.74 o 
  -6  15   2      188.96      186.03     12.61 o 
  -5  15   2      585.03      515.69     18.11 o 
  -4  15   2      408.94      463.41     15.17 o 
  -3  15   2      115.15       95.52      8.49 o 
  -2  15   2      871.55      951.22     18.90 o 
  -1  15   2      426.83      440.20     12.66 o 
   0  15   2     2456.36     2520.18     29.01 o 
   1  15   2       35.46       42.16      5.84 o 
   2  15   2     3099.34     2894.75     33.72 o 
   3  15   2        0.11       -5.20      5.20 o 
   4  15   2        9.35       14.04      6.23 o 
   5  15   2        9.36       -6.53      6.53 o 
   6  15   2        0.37       10.31      7.66 o 
  -6  16   2       44.46       41.87      8.30 o 
  -5  16   2       15.46       12.96      7.17 o 
  -4  16   2      280.10      326.61     13.30 o 
  -3  16   2      124.55      125.31      9.42 o 
  -2  16   2      562.92      570.22     15.36 o 
  -1  16   2      431.25      451.73     13.20 o 
   0  16   2      116.63      140.63      8.54 o 
   1  16   2       18.24       18.11      5.35 o 
   2  16   2      274.23      281.06     11.68 o 
   3  16   2       40.42       34.51      6.58 o 
   4  16   2      245.93      236.88     12.32 o 
   5  16   2        2.05        1.77      6.43 o 
   6  16   2       64.49       55.52      9.18 o 
  -6  17   2       32.68       16.30      8.44 o 
  -5  17   2        2.92        2.70      6.92 o 
  -4  17   2        1.75        9.96      6.18 o 
  -3  17   2        6.16       -5.99      5.99 o 
  -2  17   2       25.97       38.34      6.38 o 
  -1  17   2       18.67       18.80      5.74 o 
   0  17   2        1.57       -5.15      5.15 o 
   1  17   2        0.05       -1.08      5.55 o 
   2  17   2       35.92       33.03      6.58 o 
   3  17   2       39.62       44.72      7.17 o 
   4  17   2      105.98       95.13      9.08 o 
   5  17   2        8.92        4.42      7.02 o 
   6  17   2       42.99       19.73      8.88 o 
  -6  18   2       46.75       53.01      9.82 o 
  -5  18   2       71.61       74.07      9.67 o 
  -4  18   2        0.38        1.87      5.89 o 
  -3  18   2      273.05      271.00     12.76 o 
  -2  18   2        1.61       -6.09      6.09 o 
  -1  18   2       26.53       14.73      6.14 o 
   0  18   2        0.21       -5.10      5.35 o 
   1  18   2      341.17      370.15     13.60 o 
   2  18   2        0.39        3.68      6.04 o 
   3  18   2      257.71      251.81     13.11 o 
   4  18   2       88.34       81.43      9.18 o 
   5  18   2       19.37       16.74      7.76 o 
   6  18   2        7.29       -6.18      8.10 o 
  -6  19   2       48.69       25.18     10.90 o 
  -5  19   2        0.23       20.52      7.51 o 
  -4  19   2        0.28       -2.21      6.33 o 
  -3  19   2      169.35      196.93     11.49 o 
  -2  19   2       39.70       41.87      7.46 o 
  -1  19   2     1546.92     1524.78     26.65 o 
   0  19   2       22.67       34.26      6.33 o 
   1  19   2       15.02       22.82      6.28 o 
   2  19   2      166.79      146.67     10.70 o 
   3  19   2       20.59       20.17      7.66 o 
   4  19   2        0.04       10.85      6.77 o 
   5  19   2       69.20       71.57      9.62 o 
  -5  20   2      402.71      381.19     17.97 o 
  -4  20   2       12.51       10.16      6.97 o 
  -3  20   2       18.72       26.90      6.97 o 
  -2  20   2       98.13       84.62      9.38 o 
  -1  20   2       35.00       45.70      8.05 o 
   0  20   2       18.57       24.05      6.43 o 
   1  20   2       72.49       74.17      8.49 o 
   2  20   2      234.83      242.58     12.57 o 
   3  20   2      626.62      609.74     19.83 o 
   4  20   2       61.38       49.67      8.88 o 
   5  20   2      117.88      113.09     11.58 o 
  -5  21   2        7.79       -8.49      8.49 o 
  -4  21   2        4.06       13.60      7.02 o 
  -3  21   2       96.40      101.90      9.87 o 
  -2  21   2      623.33      658.53     19.83 o 
  -1  21   2      718.95      713.99     20.08 o 
   0  21   2      332.43      319.79     14.38 o 
   1  21   2      130.74      140.33     11.00 o 
   2  21   2        1.68        2.50      7.07 o 
   3  21   2       27.51       20.47      8.39 o 
   4  21   2      127.30      113.63     11.24 o 
   5  21   2        6.47        8.00      8.20 o 
  -4  22   2      155.85      149.22     12.86 o 
  -3  22   2        0.16       -6.28      6.28 o 
  -2  22   2       97.44       89.14      9.92 o 
  -1  22   2       26.92       33.38      7.80 o 
   0  22   2      128.93      121.44     10.80 o 
   1  22   2        3.80       -3.98      6.68 o 
   2  22   2      586.67      587.35     19.98 o 
   3  22   2      259.43      239.63     14.09 o 
   4  22   2       37.99       38.19      8.34 o 
  -4  23   2       79.48       94.54     10.95 o 
  -3  23   2        0.28       16.15      6.87 o 
  -2  23   2      559.52      599.77     20.76 o 
  -1  23   2      222.54      229.77     12.71 o 
   0  23   2       11.13       16.20      7.17 o 
   1  23   2        0.51       18.90      6.68 o 
   2  23   2        9.59       14.97      7.26 o 
   3  23   2       66.20       64.79      9.82 o 
   4  23   2       64.11       57.23      9.62 o 
  -3  24   2       11.05        6.43      7.41 o 
  -2  24   2       16.45       21.55      8.00 o 
  -1  24   2        0.37       -7.17      7.17 o 
   0  24   2       81.60       73.53      9.47 o 
   1  24   2        8.18       -2.06      7.22 o 
   2  24   2      212.42      196.78     13.60 o 
   3  24   2      158.28      143.82     13.15 o 
  -3  25   2       20.88       -1.23      7.31 o 
  -2  25   2       79.34       92.77     10.70 o 
  -1  25   2      358.13      327.01     16.15 o 
   0  25   2       44.10       52.67      8.98 o 
   1  25   2        0.89        4.81      7.12 o 
   2  25   2       23.88       24.59      8.54 o 
  -2  26   2       23.76       -8.79      8.79 o 
  -1  26   2       31.56       52.86      9.67 o 
   0  26   2      126.51      127.38     12.22 o 
   1  26   2       79.05       72.99     10.11 o 
  -8   1   3        6.16       12.17      7.56 o 
  -7   1   3        2.65       12.96      7.36 o 
  -6   1   3       42.61       39.66      6.97 o 
  -5   1   3       46.37       39.27      5.94 o 
  -4   1   3        5.83       11.88      4.37 o 
  -3   1   3      195.81      260.74      8.10 o 
  -2   1   3     1873.99     1932.92     17.43 o 
  -1   1   3     1294.56     1357.84     12.81 o 
   0   1   3    18394.13    15508.34    296.92 o 
   1   1   3     5934.67     6583.88     28.67 o 
   2   1   3     6763.86     5099.94    241.30 o 
   3   1   3       32.56       25.62      4.56 o 
   4   1   3      262.25      296.13     10.11 o 
   5   1   3       47.73       36.52      6.53 o 
   6   1   3       67.80       77.11      8.59 o 
   7   1   3       69.07       92.03      9.62 o 
   8   1   3        1.51       10.95      7.95 o 
  -8   2   3       37.27       41.67      8.34 o 
  -7   2   3       62.99       54.09      8.93 o 
  -6   2   3        7.74       -6.14      6.14 o 
  -5   2   3      237.03      205.81      9.72 o 
  -4   2   3     1544.10     1573.47     20.42 o 
  -3   2   3    12944.51    13233.89     74.02 o 
  -2   2   3        0.24       -3.14      3.58 o 
  -1   2   3       85.37       77.06      4.71 o 
   0   2   3     1939.96     1937.34     16.59 o 
   1   2   3     2385.37     2656.44     18.01 o 
   2   2   3     4690.96     3861.48    162.62 o 
   3   2   3       78.49       63.22      6.14 o 
   4   2   3      261.22      282.53      9.96 o 
   5   2   3       43.17       35.34      6.28 o 
   6   2   3      196.35      197.91     11.58 o 
   7   2   3       32.70       35.44      7.80 o 
   8   2   3        3.57       -5.50      7.51 o 
  -8   3   3       14.81       14.92      8.64 o 
  -7   3   3       82.73       71.91      9.42 o 
  -6   3   3      460.00      425.32     14.58 o 
  -5   3   3       51.15       41.18      5.99 o 
  -4   3   3       96.01      114.61      6.87 o 
  -3   3   3      124.51       97.97      5.84 o 
  -2   3   3      982.22     1179.52     13.60 o 
  -1   3   3     5337.51     5249.80     25.92 o 
   0   3   3     6274.82     6659.28     30.43 o 
   1   3   3     8576.08     9221.62     37.06 o 
   2   3   3     4001.21     3322.28    118.30 o 
   3   3   3      102.07       73.38      6.58 o 
   4   3   3      196.65      185.74      8.64 o 
   5   3   3       18.41       17.62      6.04 o 
   6   3   3      241.01      252.84     12.37 o 
   7   3   3       42.30       53.11      8.44 o 
   8   3   3       39.43       48.79      9.52 o 
  -8   4   3        8.67       23.22      8.44 o 
  -7   4   3      128.77      140.43     11.49 o 
  -6   4   3       53.98       61.65      7.66 o 
  -5   4   3       21.83       21.45      5.30 o 
  -4   4   3      543.88      609.64     13.30 o 
  -3   4   3       36.26      186.28      7.17 o 
  -2   4   3     6143.85     6365.90     32.94 o 
  -1   4   3      122.86      176.90      6.18 o 
   0   4   3        1.79        5.55      3.73 o 
   1   4   3      646.79      691.95     10.11 o 
   2   4   3      677.90      577.63     24.84 o 
   3   4   3       97.06       70.63      6.63 o 
   4   4   3      475.31      475.78     12.86 o 
   5   4   3      395.97      410.74     16.84 o 
   6   4   3      551.41      560.06     17.82 o 
   7   4   3       19.62       32.45      7.36 o 
   8   4   3       51.27       50.07      9.82 o 
  -8   5   3      246.83      253.38     15.02 o 
  -7   5   3      111.13      117.17     10.50 o 
  -6   5   3      370.19      356.21     13.45 o 
  -5   5   3        7.10       10.65      5.10 o 
  -4   5   3      292.17      287.64      9.92 o 
  -3   5   3     2929.78     2896.27     27.63 o 
  -2   5   3     2378.23     2613.24     21.35 o 
  -1   5   3     2742.21     2961.21     21.20 o 
   0   5   3      319.75      393.37      8.00 o 
   1   5   3      283.66      318.61      7.56 o 
   2   5   3     4255.77     3671.76     83.74 o 
   3   5   3      193.06      199.14      9.33 o 
   4   5   3      268.97      191.38      8.84 o 
   5   5   3      645.81      662.40     19.54 o 
   6   5   3      202.37      203.70     12.32 o 
   7   5   3        9.16        6.04      7.07 o 
  -8   6   3       44.47       47.17      9.28 o 
  -7   6   3      345.61      352.97     15.36 o 
  -6   6   3        2.93       10.26      6.14 o 
  -5   6   3       80.78      101.95      8.15 o 
  -4   6   3      507.76      488.89     12.22 o 
  -3   6   3       20.40       30.92      4.56 o 
  -2   6   3     5700.97     5734.17     36.42 o 
  -1   6   3        0.78       -4.12      4.12 o 
   0   6   3     8289.50     8379.96     36.72 o 
   1   6   3     2373.79     2382.00     19.49 o 
   2   6   3      409.56      333.34     11.53 o 
   3   6   3      149.67      138.37      7.17 o 
   4   6   3      281.91      318.12     11.04 o 
   5   6   3      111.63      120.99      9.52 o 
   6   6   3      610.74      576.85     18.36 o 
   7   6   3       30.85       52.13      8.25 o 
  -8   7   3      243.43      241.84     15.36 o 
  -7   7   3      122.18      108.13     10.60 o 
  -6   7   3      934.65     1054.40     22.28 o 
  -5   7   3      334.08      320.92     12.32 o 
  -4   7   3      342.64      379.13     11.49 o 
  -3   7   3     2263.03     2230.67     25.43 o 
  -2   7   3       15.03       13.35      4.32 o 
  -1   7   3      227.00      221.82      7.61 o 
   0   7   3     5299.02     5543.13     30.83 o 
   1   7   3      563.45      607.77     10.70 o 
   2   7   3     6102.25     5393.81     84.52 o 
   3   7   3      307.08      285.68      9.96 o 
   4   7   3      890.61      981.26     19.00 o 
   5   7   3     1868.22     1736.88     41.23 o 
   6   7   3        0.31        4.81      6.58 o 
   7   7   3       12.72       12.17      7.02 o 
  -8   8   3      143.01      140.43     12.32 o 
  -7   8   3      498.29      464.00     17.77 o 
  -6   8   3        2.82        3.73      6.87 o 
  -5   8   3      406.45      385.07     13.55 o 
  -4   8   3     2572.37     2690.01     28.76 o 
  -3   8   3      528.74      594.62     13.15 o 
  -2   8   3     3494.29     4013.25     29.65 o 
  -1   8   3     3444.54     3461.97     26.51 o 
   0   8   3     1550.65     1603.02     17.33 o 
   1   8   3     6326.43     6534.16     37.45 o 
   2   8   3       98.93       65.43      5.69 o 
   3   8   3        3.41        8.54      4.32 o 
   4   8   3      479.83      528.89     14.33 o 
   5   8   3        6.27        5.55      6.33 o 
   6   8   3      641.53      658.18     19.39 o 
   7   8   3      117.53      119.28     11.73 o 
  -8   9   3      123.49      143.03     13.15 o 
  -7   9   3       37.97       21.99      8.10 o 
  -6   9   3      749.06      833.42     20.66 o 
  -5   9   3       31.44        5.89      5.94 o 
  -4   9   3     1345.35     1463.47     21.99 o 
  -3   9   3     2304.78     2478.90     28.27 o 
  -2   9   3      290.08      279.69      9.03 o 
  -1   9   3       20.26       26.80      4.61 o 
   0   9   3    11455.40    11711.07     51.49 o 
   1   9   3     1572.78     1459.99     17.92 o 
   2   9   3     1614.34     1672.97     20.52 o 
   3   9   3     1010.77      910.09     17.47 o 
   4   9   3      994.69     1102.99     20.86 o 
   5   9   3      267.29      208.96     11.58 o 
   6   9   3       29.11       30.97      7.41 o 
   7   9   3       14.85        1.28      7.12 o 
  -7  10   3      366.23      394.15     16.64 o 
  -6  10   3        6.53        0.74      7.26 o 
  -5  10   3        1.22        0.00      5.20 o 
  -4  10   3      915.71     1032.36     19.24 o 
  -3  10   3      606.89      719.83     15.31 o 
  -2  10   3     3788.19     3965.49     32.05 o 
  -1  10   3      285.42      188.73      7.90 o 
   0  10   3        7.84       25.48      4.42 o 
   1  10   3     3877.82     4192.80     32.54 o 
   2  10   3      207.73      183.43      8.05 o 
   3  10   3      366.05      359.89     11.34 o 
   4  10   3     1211.73     1216.53     22.28 o 
   5  10   3       53.07       49.18      7.31 o 
   6  10   3      625.18      635.60     19.68 o 
   7  10   3      191.50      207.24     13.25 o 
  -7  11   3       49.49       45.55      8.98 o 
  -6  11   3      481.51      466.01     16.84 o 
  -5  11   3      308.16      325.09     12.81 o 
  -4  11   3     2487.90     2654.77     32.00 o 
  -3  11   3     1615.54     1727.60     24.00 o 
  -2  11   3      130.14      154.86      7.85 o 
  -1  11   3      170.49      198.01      8.15 o 
   0  11   3      289.11      275.02      8.84 o 
   1  11   3     2192.07     2192.39     24.00 o 
   2  11   3     1690.20     1823.41     22.73 o 
   3  11   3      902.82      876.32     17.62 o 
   4  11   3      495.74      477.94     14.97 o 
   5  11   3      277.13      253.57     12.61 o 
   6  11   3        3.25        9.62      6.87 o 
   7  11   3       13.77       29.35      7.66 o 
  -7  12   3      257.61      256.52     14.14 o 
  -6  12   3      297.64      277.58     14.28 o 
  -5  12   3      135.29      130.17     10.65 o 
  -4  12   3       72.74       68.92      7.41 o 
  -3  12   3      104.60      116.09      7.71 o 
  -2  12   3     3531.81     3696.70     34.31 o 
  -1  12   3     1515.22     1605.43     21.50 o 
   0  12   3     6198.25     6348.86     40.94 o 
   1  12   3     2481.57     2374.49     25.97 o 
   2  12   3        1.77        9.82      4.91 o 
   3  12   3       98.13       97.43      7.95 o 
   4  12   3        0.07       -1.52      5.69 o 
   5  12   3      428.48      409.66     16.00 o 
   6  12   3      360.80      312.67     15.61 o 
   7  12   3      238.30      225.50     14.73 o 
  -7  13   3       45.23       17.38      8.74 o 
  -6  13   3      341.60      376.58     15.90 o 
  -5  13   3     1149.91     1169.75     24.20 o 
  -4  13   3      943.01     1166.16     22.33 o 
  -3  13   3     1848.25     1908.58     26.70 o 
  -2  13   3      195.75      191.92      9.38 o 
  -1  13   3     1265.93     1293.25     20.27 o 
   0  13   3      699.68      656.42     14.19 o 
   1  13   3        4.97        3.58      4.52 o 
   2  13   3     2335.59     2384.85     27.93 o 
   3  13   3     2440.74     2472.42     31.81 o 
   4  13   3     1005.13      970.66     21.06 o 
   5  13   3      944.27      899.63     23.41 o 
   6  13   3       11.66       22.63      7.71 o 
   7  13   3        3.01       21.25      7.85 o 
  -7  14   3      164.11      166.69     13.25 o 
  -6  14   3       84.68       80.30      9.82 o 
  -5  14   3      356.67      366.67     15.12 o 
  -4  14   3       24.06       24.44      6.97 o 
  -3  14   3       28.23       22.24      5.99 o 
  -2  14   3     1057.00     1097.05     20.27 o 
  -1  14   3     3335.66     3275.79     33.48 o 
   0  14   3     2170.67     2310.98     26.60 o 
   1  14   3     1281.42     1283.43     20.86 o 
   2  14   3       36.96       47.71      6.33 o 
   3  14   3      232.59      237.62     11.34 o 
   4  14   3      228.10      235.76     12.07 o 
   5  14   3      111.41      112.21     10.21 o 
   6  14   3      253.09      263.00     15.12 o 
  -7  15   3        0.65        4.27      7.46 o 
  -6  15   3       14.24       20.71      7.46 o 
  -5  15   3     1048.06     1137.65     24.98 o 
  -4  15   3     1028.67      989.75     22.82 o 
  -3  15   3      272.00      290.39     11.63 o 
  -2  15   3       24.59       32.59      6.43 o 
  -1  15   3      127.55      132.48      8.44 o 
   0  15   3       45.91       47.91      6.38 o 
   1  15   3      203.41      224.47      9.96 o 
   2  15   3      332.88      348.90     12.22 o 
   3  15   3      717.04      788.65     18.90 o 
   4  15   3      819.12      835.97     20.91 o 
   5  15   3      164.43      156.78     11.93 o 
   6  15   3       70.37       85.65     10.01 o 
  -6  16   3        6.64       18.85      6.92 o 
  -5  16   3      165.55      175.63     11.88 o 
  -4  16   3       17.14       15.76      6.77 o 
  -3  16   3       57.81       63.32      7.26 o 
  -2  16   3      223.25      195.70     10.55 o 
  -1  16   3     1067.33     1015.91     20.32 o 
   0  16   3     1989.74     2075.56     27.14 o 
   1  16   3      266.99      248.81     10.90 o 
   2  16   3      310.33      353.95     13.01 o 
   3  16   3       11.41        7.31      6.09 o 
   4  16   3       38.84       41.13      7.90 o 
   5  16   3       43.53       38.58      8.25 o 
   6  16   3      270.97      273.89     14.92 o 
  -6  17   3        0.64       17.18      7.46 o 
  -5  17   3      468.52      580.09     19.00 o 
  -4  17   3     1025.38     1020.09     23.61 o 
  -3  17   3       71.74       60.33      7.71 o 
  -2  17   3      158.11      192.86     10.90 o 
  -1  17   3      125.04      138.37      9.28 o 
   0  17   3      139.13      131.74      9.08 o 
   1  17   3      453.54      453.74     14.38 o 
   2  17   3       47.49       43.73      7.12 o 
   3  17   3      158.52      169.69     10.65 o 
   4  17   3      456.29      475.88     16.98 o 
   5  17   3       35.79       43.15      7.90 o 
   6  17   3       47.64       29.70      9.13 o 
  -6  18   3       76.71       55.12     10.16 o 
  -5  18   3      101.10      101.85     10.41 o 
  -4  18   3        0.00       -6.87      6.87 o 
  -3  18   3      260.13      283.56     12.76 o 
  -2  18   3       63.82       60.47      8.15 o 
  -1  18   3      897.83      894.77     20.17 o 
   0  18   3     1376.23     1347.39     23.61 o 
   1  18   3       52.36       32.45      7.02 o 
   2  18   3       66.54       70.98      8.54 o 
   3  18   3        4.59       13.50      6.48 o 
   4  18   3       18.18       24.20      7.41 o 
   5  18   3       79.37       72.35      9.67 o 
  -6  19   3       84.27      103.67     11.34 o 
  -5  19   3      369.38      373.49     16.89 o 
  -4  19   3      392.08      391.11     16.64 o 
  -3  19   3       70.96       82.90      8.74 o 
  -2  19   3      364.58      330.39     14.77 o 
  -1  19   3      238.49      229.87     11.68 o 
   0  19   3       63.68       57.38      7.85 o 
   1  19   3       51.76       43.49      7.07 o 
   2  19   3      333.87      316.16     14.09 o 
   3  19   3     1647.05     1686.71     30.29 o 
   4  19   3      484.23      457.62     17.92 o 
   5  19   3       59.20       46.24      9.82 o 
  -5  20   3      118.99      133.41     12.81 o 
  -4  20   3       15.92        2.21      7.22 o 
  -3  20   3        1.14       16.30      6.82 o 
  -2  20   3      801.83      738.14     21.11 o 
  -1  20   3     1597.23     1597.08     28.86 o 
   0  20   3      735.68      725.43     19.19 o 
   1  20   3      120.89      147.11     10.70 o 
   2  20   3       23.06        6.58      7.17 o 
   3  20   3      106.94      111.08     10.55 o 
   4  20   3       65.55       50.07      9.03 o 
   5  20   3       85.95       80.11     10.36 o 
  -5  21   3      576.51      646.65     22.14 o 
  -4  21   3      267.12      266.58     14.68 o 
  -3  21   3       95.41       90.61      9.52 o 
  -2  21   3        7.34        0.44      7.36 o 
  -1  21   3      498.70      469.20     16.93 o 
   0  21   3      279.23      267.81     13.69 o 
   1  21   3       39.35       30.68      7.26 o 
   2  21   3      169.18      192.81     12.03 o 
   3  21   3      633.14      599.03     19.68 o 
   4  21   3      274.43      263.39     15.12 o 
  -4  22   3        3.77       16.10      7.90 o 
  -3  22   3        0.13       -6.04      6.38 o 
  -2  22   3      100.70       96.30     10.01 o 
  -1  22   3      504.01      469.60     17.43 o 
   0  22   3      159.46      145.73     11.83 o 
   1  22   3       42.71       44.67      7.56 o 
   2  22   3       12.30        7.66      7.31 o 
   3  22   3       66.25       55.02      9.38 o 
   4  22   3        5.08       16.49      7.61 o 
  -4  23   3       57.57       70.83     10.21 o 
  -3  23   3        7.24       -7.02      7.02 o 
  -2  23   3       24.61       32.40      7.71 o 
  -1  23   3       17.66        6.04      7.31 o 
   0  23   3       92.23       93.31      9.87 o 
   1  23   3        0.18       11.73      7.07 o 
   2  23   3       57.09       58.61      8.69 o 
   3  23   3       92.69       84.97     10.60 o 
  -3  24   3        5.76        3.78      7.12 o 
  -2  24   3        8.75       15.90      7.17 o 
  -1  24   3      183.36      174.74     12.03 o 
   0  24   3      112.72      115.64     10.80 o 
   1  24   3        1.85       -6.92      6.92 o 
   2  24   3       16.75       18.06      7.46 o 
   3  24   3        1.64        7.26      8.34 o 
  -3  25   3       10.25       16.15      7.41 o 
  -2  25   3        1.39        5.35      6.92 o 
  -1  25   3        0.69        6.58      7.46 o 
   0  25   3      291.17      325.73     15.76 o 
   1  25   3        3.59       15.66      7.66 o 
   2  25   3        2.89       -5.40      7.36 o 
  -1  26   3       36.19       39.27      9.62 o 
   0  26   3       80.95       90.07     11.29 o 
   1  26   3        3.61       -0.59      7.26 o 
  -8   0   4       52.05       50.56      8.79 o 
  -7   0   4      296.21      316.21     14.92 o 
  -6   0   4      240.38      225.94     11.63 o 
  -5   0   4        7.80        8.64      4.96 o 
  -4   0   4      217.69      233.20      9.28 o 
  -3   0   4    22999.76    21749.81    104.50 o 
  -2   0   4    59437.88    49080.20    377.61 o 
  -1   0   4      212.75      234.28      7.41 o 
   0   0   4      834.27      617.64     22.53 o 
   1   0   4      470.62      355.47     21.94 o 
   2   0   4    14008.09     9335.45    558.00 o 
   3   0   4     2920.43     3270.59     30.09 o 
   4   0   4       25.65       28.86      5.25 o 
   5   0   4     1205.31     1198.02     22.48 o 
   6   0   4     1445.03     1467.74     34.85 o 
   7   0   4      122.96      111.23     10.95 o 
  -8   1   4       88.21       80.70     10.06 o 
  -7   1   4     3526.71     3547.33     43.69 o 
  -6   1   4     4067.85     3726.20     41.58 o 
  -5   1   4       64.19       88.26      7.46 o 
  -4   1   4       49.11       55.61      5.55 o 
  -3   1   4      187.83      217.45      8.20 o 
  -2   1   4     6965.27     7083.28     42.80 o 
  -1   1   4      723.27      792.28     10.95 o 
   0   1   4      111.04      133.81      5.45 o 
   1   1   4     8631.68     5818.60    318.86 o 
   2   1   4    23755.11    24656.48     97.04 o 
   3   1   4     1863.33     1974.99     24.15 o 
   4   1   4       29.30       22.04      5.35 o 
   5   1   4       26.90       17.43      6.43 o 
   6   1   4      837.72      853.59     24.59 o 
   7   1   4      407.11      362.98     18.31 o 
  -8   2   4        0.27       -6.48      7.12 o 
  -7   2   4       92.05       99.20     10.41 o 
  -6   2   4       96.73       83.59      9.18 o 
  -5   2   4        6.14       17.72      5.30 o 
  -4   2   4       19.59       23.76      4.56 o 
  -3   2   4     8702.50     8831.20     47.17 o 
  -2   2   4    17287.22    16813.42     84.18 o 
  -1   2   4      232.04      213.62      6.58 o 
   0   2   4       92.89      112.65      5.25 o 
   1   2   4       72.52       55.81      5.84 o 
   2   2   4     2133.00     2256.54     20.76 o 
   3   2   4      101.55      112.45      6.82 o 
   4   2   4      121.61      104.31      8.54 o 
   5   2   4     1154.95     1283.97     23.46 o 
   6   2   4     1839.30     1787.04     43.49 o 
   7   2   4       88.85       76.97      9.62 o 
  -8   3   4        0.70       -6.97      6.97 o 
  -7   3   4     1374.54     1407.86     28.03 o 
  -6   3   4     1608.40     1521.74     26.75 o 
  -5   3   4        3.43        9.82      5.01 o 
  -4   3   4       25.31       18.21      4.56 o 
  -3   3   4       18.43       43.49      4.86 o 
  -2   3   4      116.67      132.82      6.04 o 
  -1   3   4      151.62      149.81      5.84 o 
   0   3   4     5412.09     6180.01     29.70 o 
   1   3   4    15659.85    12734.05    410.55 o 
   2   3   4     7015.48     7243.83     38.97 o 
   3   3   4       10.94       20.42      4.52 o 
   4   3   4       49.64       60.18      6.77 o 
   5   3   4       74.87      106.86      9.08 o 
   6   3   4      651.25      573.85     21.25 o 
   7   3   4       67.10       49.18      8.69 o 
  -8   4   4        0.32        7.95      7.12 o 
  -7   4   4       16.36       16.54      7.26 o 
  -6   4   4        0.98        4.12      6.33 o 
  -5   4   4       38.70       32.15      5.79 o 
  -4   4   4        2.16        6.72      4.17 o 
  -3   4   4     8179.30     8205.41     45.65 o 
  -2   4   4     6147.73     6251.23     39.81 o 
  -1   4   4      722.69      647.68     10.70 o 
   0   4   4      355.47      411.43      8.49 o 
   1   4   4       53.27       84.33      5.10 o 
   2   4   4      815.43      843.97     13.30 o 
   3   4   4      281.60      236.39      8.64 o 
   4   4   4      131.57      110.64      8.49 o 
   5   4   4     1113.88     1177.85     22.87 o 
   6   4   4     1197.49     1133.23     27.49 o 
   7   4   4       69.25       65.28      9.47 o 
  -8   5   4       62.35       62.49      9.13 o 
  -7   5   4      776.01      801.95     21.50 o 
  -6   5   4     1695.46     1586.28     28.52 o 
  -5   5   4       53.75       53.21      6.38 o 
  -4   5   4      242.82      233.69      9.23 o 
  -3   5   4       29.67       27.78      4.76 o 
  -2   5   4      108.17       99.84      6.28 o 
  -1   5   4     1429.17     1323.09     15.76 o 
   0   5   4     1813.06     2232.73     19.14 o 
   1   5   4     9408.42     8723.99     81.09 o 
   2   5   4     6392.30     6864.45     42.90 o 
   3   5   4      941.54      979.54     16.74 o 
   4   5   4        5.25       12.07      5.01 o 
   5   5   4       24.62       29.01      6.43 o 
   6   5   4      199.30      178.38     12.03 o 
   7   5   4      187.55      190.40     14.09 o 
  -8   6   4        7.71       12.57      8.34 o 
  -7   6   4        9.07       13.50      7.61 o 
  -6   6   4       21.30       20.42      7.17 o 
  -5   6   4        1.13        6.18      5.50 o 
  -4   6   4      208.92      192.95      8.93 o 
  -3   6   4     3711.99     3923.57     31.12 o 
  -2   6   4     8054.66     8215.33     51.74 o 
  -1   6   4     2133.17     2258.01     22.53 o 
   0   6   4      117.54       96.45      5.64 o 
   1   6   4      239.09      252.74      7.80 o 
   2   6   4      914.71      923.73     15.02 o 
   3   6   4      789.04      824.63     16.15 o 
   4   6   4      771.82      726.66     25.52 o 
   5   6   4     1169.73     1181.38     23.27 o 
   6   6   4      521.77      490.46     19.24 o 
   7   6   4      164.40      152.41     13.06 o 
  -8   7   4      190.18      199.24     13.94 o 
  -7   7   4      767.28      767.15     21.50 o 
  -6   7   4     1239.43     1204.16     24.94 o 
  -5   7   4      134.79      142.15      9.18 o 
  -4   7   4      294.94      299.08     10.70 o 
  -3   7   4      320.25      322.59      9.96 o 
  -2   7   4        7.93        3.68      4.81 o 
  -1   7   4     2130.85     2172.70     22.78 o 
   0   7   4     8637.07     8590.43     41.77 o 
   1   7   4       98.45       94.54      5.79 o 
   2   7   4     7054.29     6949.27     49.82 o 
   3   7   4      531.19      576.26     13.55 o 
   4   7   4      281.05      337.07     13.55 o 
   5   7   4      296.53      221.13     12.03 o 
   6   7   4      151.59      146.13     11.88 o 
   7   7   4      128.76      118.59     11.83 o 
  -8   8   4       33.73       48.79      9.57 o 
  -7   8   4       14.75        6.58      7.80 o 
  -6   8   4       86.74       86.10      9.13 o 
  -5   8   4      279.82      282.88     11.73 o 
  -4   8   4     1627.64     1577.84     23.90 o 
  -3   8   4     1423.15     1478.49     20.03 o 
  -2   8   4     4543.91     4582.44     40.94 o 
  -1   8   4       12.61        2.99      5.01 o 
   0   8   4     5217.54     6004.29     38.14 o 
   1   8   4     4705.26     4982.43     35.44 o 
   2   8   4       25.15       12.61      4.71 o 
   3   8   4        3.69       -4.47      4.47 o 
   4   8   4     1462.24     1419.05     32.74 o 
   5   8   4       19.13       14.14      6.68 o 
   6   8   4      367.37      341.29     15.85 o 
   7   8   4      195.42      186.43     14.28 o 
  -8   9   4      202.37      206.21     15.66 o 
  -7   9   4      238.09      222.90     13.11 o 
  -6   9   4       83.80       85.85      8.93 o 
  -5   9   4       50.20       64.20      7.26 o 
  -4   9   4      591.68      624.12     15.36 o 
  -3   9   4      199.84      187.80      8.64 o 
  -2   9   4      350.70      419.58     11.53 o 
  -1   9   4        7.69       12.96      4.32 o 
   0   9   4     3458.59     3482.49     29.55 o 
   1   9   4      574.73      611.16     12.52 o 
   2   9   4     3313.60     3071.70     32.69 o 
   3   9   4      191.74      193.89      8.93 o 
   4   9   4      529.06      473.43     15.22 o 
   5   9   4      742.13      754.63     19.49 o 
   6   9   4       28.36       -4.47      6.72 o 
   7   9   4       19.46        6.92      7.95 o 
  -7  10   4       30.73       24.35      8.44 o 
  -6  10   4      132.29      134.15     10.90 o 
  -5  10   4       84.48      104.75      9.23 o 
  -4  10   4     1194.00     1239.15     22.19 o 
  -3  10   4     1112.02     1253.09     19.68 o 
  -2  10   4      225.08      229.33      9.52 o 
  -1  10   4      327.42      246.16      8.93 o 
   0  10   4     2324.13     2460.19     26.02 o 
   1  10   4      538.47      521.48     11.93 o 
   2  10   4      387.75      316.26     10.55 o 
   3  10   4       89.51      106.51      7.26 o 
   4  10   4       33.82       15.51      6.14 o 
   5  10   4        3.45       16.00      6.04 o 
   6  10   4      380.73      312.52     17.52 o 
   7  10   4       71.51       78.49      9.96 o 
  -7  11   4       71.30       70.58      9.38 o 
  -6  11   4      139.49      123.84     10.60 o 
  -5  11   4      394.47      448.54     15.22 o 
  -4  11   4      369.79      390.86     13.20 o 
  -3  11   4      345.74      310.81     11.04 o 
  -2  11   4      442.91      428.51     12.52 o 
  -1  11   4        0.30       -4.17      4.17 o 
   0  11   4      124.56      111.52      6.87 o 
   1  11   4     2145.19     2107.27     23.95 o 
   2  11   4        6.97        6.09      4.71 o 
   3  11   4      538.79      542.83     14.38 o 
   4  11   4      112.97       74.07      8.05 o 
   5  11   4       99.85      106.07      9.87 o 
   6  11   4       74.73       98.02      9.87 o 
   7  11   4        4.66        1.23      7.02 o 
  -7  12   4       31.68       44.86      8.54 o 
  -6  12   4      409.64      388.21     15.76 o 
  -5  12   4       90.36       99.94      9.28 o 
  -4  12   4      187.98      197.57     10.01 o 
  -3  12   4      377.06      420.07     12.86 o 
  -2  12   4      315.01      296.67     11.29 o 
  -1  12   4     2206.45     2056.47     27.63 o 
   0  12   4       46.53       64.94      6.04 o 
   1  12   4       68.55       48.89      5.64 o 
   2  12   4      519.24      508.87     13.65 o 
   3  12   4       59.45       57.23      6.77 o 
   4  12   4        0.74       -5.35      5.35 o 
   5  12   4      117.25       94.98      9.77 o 
   6  12   4       58.45       54.98      9.03 o 
   7  12   4       48.65       41.18      9.33 o 
  -7  13   4       23.94        9.28      8.05 o 
  -6  13   4       30.87       31.81      8.25 o 
  -5  13   4       77.10       75.69      8.84 o 
  -4  13   4        7.77        0.88      5.69 o 
  -3  13   4      179.80      184.85      9.77 o 
  -2  13   4     1672.05     1626.44     26.06 o 
  -1  13   4      271.04      251.02     10.36 o 
   0  13   4       92.86       89.29      7.17 o 
   1  13   4       47.66       52.13      5.64 o 
   2  13   4      110.91      130.71      8.15 o 
   3  13   4      858.65      766.27     18.46 o 
   4  13   4        0.17        3.09      6.38 o 
   5  13   4        3.55        8.49      6.48 o 
   6  13   4       29.66       18.36      8.20 o 
  -7  14   4       11.98       20.76      7.66 o 
  -6  14   4      229.00      218.92     12.71 o 
  -5  14   4        7.52       21.84      7.17 o 
  -4  14   4       31.23       36.52      6.97 o 
  -3  14   4       63.58       74.02      7.66 o 
  -2  14   4      584.20      599.82     16.35 o 
  -1  14   4       51.27       47.86      6.68 o 
   0  14   4      131.78      131.50      8.59 o 
   1  14   4       69.13       47.56      6.18 o 
   2  14   4      227.89      274.29     11.24 o 
   3  14   4      254.83      244.84     11.44 o 
   4  14   4       37.46       35.78      7.71 o 
   5  14   4        1.81       14.82      6.58 o 
   6  14   4        2.73        2.16      7.17 o 
  -7  15   4        4.10       -0.59      7.80 o 
  -6  15   4        7.97       10.95      7.17 o 
  -5  15   4        0.19       -3.53      6.92 o 
  -4  15   4       26.95        9.23      6.87 o 
  -3  15   4        8.74       21.40      6.18 o 
  -2  15   4       15.97       17.67      6.09 o 
  -1  15   4      655.46      683.71     17.13 o 
   0  15   4      772.78      731.32     17.38 o 
   1  15   4      470.15      500.91     14.19 o 
   2  15   4      259.04      254.11     11.29 o 
   3  15   4      104.47       80.50      8.34 o 
   4  15   4      134.33      133.07     11.44 o 
   5  15   4       96.25       85.21     10.01 o 
   6  15   4       20.33       30.33      8.49 o 
  -6  16   4       56.19       53.80      8.69 o 
  -5  16   4      137.50      130.47     10.80 o 
  -4  16   4       74.70       73.43      9.08 o 
  -3  16   4       25.91       34.70      6.87 o 
  -2  16   4      111.79      111.57      9.72 o 
  -1  16   4       26.72       20.42      7.02 o 
   0  16   4      516.38      577.29     16.05 o 
   1  16   4      108.39      112.55      8.93 o 
   2  16   4        1.79       13.06      5.50 o 
   3  16   4      255.11      239.58     12.03 o 
   4  16   4        0.20        6.82      6.92 o 
   5  16   4       77.78       77.65      9.57 o 
   6  16   4        0.89       13.84      7.51 o 
  -6  17   4        3.49       -6.72      7.17 o 
  -5  17   4        0.13        0.39      7.61 o 
  -4  17   4      858.18      920.44     22.78 o 
  -3  17   4      187.63      199.83     11.73 o 
  -2  17   4      185.03      180.63     11.09 o 
  -1  17   4      391.91      341.19     13.40 o 
   0  17   4       63.77       65.68      7.90 o 
   1  17   4       51.89       47.81      7.31 o 
   2  17   4        2.43       10.60      5.84 o 
   3  17   4       79.79       73.19      9.13 o 
   4  17   4        0.26       -7.22      7.22 o 
   5  17   4      148.42      131.20     11.83 o 
  -6  18   4       90.10       93.31     10.65 o 
  -5  18   4      192.87      163.45     13.25 o 
  -4  18   4        0.16       10.95      7.51 o 
  -3  18   4       14.18       19.98      6.68 o 
  -2  18   4       55.88       39.86      7.56 o 
  -1  18   4       70.05       59.64      7.90 o 
   0  18   4      230.77      195.56     11.14 o 
   1  18   4     1575.28     1566.50     26.11 o 
   2  18   4        2.40        1.33      6.04 o 
   3  18   4      113.62       98.07      9.72 o 
   4  18   4      139.21      138.47     11.88 o 
   5  18   4       65.48       68.38      9.72 o 
  -6  19   4       19.13       20.08      8.88 o 
  -5  19   4       37.55       29.89      9.33 o 
  -4  19   4      286.56      301.78     14.53 o 
  -3  19   4      419.62      419.78     16.39 o 
  -2  19   4      124.54      132.73     11.09 o 
  -1  19   4       31.28       23.27      7.02 o 
   0  19   4      758.25      768.97     19.73 o 
   1  19   4        1.18        4.37      6.28 o 
   2  19   4      198.13      204.88     11.39 o 
   3  19   4        4.49        3.04      7.17 o 
   4  19   4       19.15       27.05      8.20 o 
   5  19   4       79.93       73.04      9.67 o 
  -5  20   4       43.20       50.66      9.57 o 
  -4  20   4      247.25      261.57     14.68 o 
  -3  20   4       66.59       70.68      9.18 o 
  -2  20   4      217.66      195.21     12.32 o 
  -1  20   4      203.12      203.95     12.32 o 
   0  20   4      167.27      149.81     12.12 o 
   1  20   4      161.43      153.59     10.55 o 
   2  20   4       13.78       28.17      6.82 o 
   3  20   4      159.62      120.50     11.88 o 
   4  20   4      298.25      301.58     15.76 o 
   5  20   4       38.11       15.46      9.13 o 
  -5  21   4      257.35      246.41     16.20 o 
  -4  21   4       46.90       40.00      9.23 o 
  -3  21   4       33.46       18.65      7.51 o 
  -2  21   4        3.97       -5.50      6.53 o 
  -1  21   4      319.32      315.03     14.82 o 
   0  21   4      362.69      342.96     15.07 o 
   1  21   4      181.91      179.46     11.24 o 
   2  21   4       46.89       51.34      8.05 o 
   3  21   4       27.77       32.45      8.20 o 
   4  21   4       28.27       26.80      8.98 o 
  -4  22   4      224.16      235.07     14.97 o 
  -3  22   4       80.17       78.98      9.47 o 
  -2  22   4        4.36       11.68      6.72 o 
  -1  22   4      173.51      154.52     12.32 o 
   0  22   4       33.18       43.73      8.05 o 
   1  22   4        0.03        9.87      7.12 o 
   2  22   4       16.92        5.99      6.92 o 
   3  22   4      218.76      240.57     14.28 o 
   4  22   4      121.29      111.67     12.22 o 
  -4  23   4       71.80       67.30     11.04 o 
  -3  23   4        3.23       -7.02      7.02 o 
  -2  23   4       11.56        4.56      7.46 o 
  -1  23   4      236.05      219.90     13.50 o 
   0  23   4      127.00      117.61     10.75 o 
   1  23   4      271.32      253.77     13.84 o 
   2  23   4        0.37       -6.63      6.63 o 
   3  23   4       45.80       59.49      9.77 o 
  -3  24   4       26.08        0.44      8.05 o 
  -2  24   4        4.40        0.25      7.02 o 
  -1  24   4       57.04       69.31      9.42 o 
   0  24   4        7.15       -7.56      7.56 o 
   1  24   4       13.36       22.38      8.00 o 
   2  24   4        0.27       22.78      7.95 o 
   3  24   4       82.33       84.87     10.80 o 
  -2  25   4        0.09        3.09      7.41 o 
  -1  25   4      229.79      203.65     15.22 o 
   0  25   4      594.50      536.79     20.86 o 
   1  25   4        7.15        2.99      7.95 o 
   2  25   4       35.05       12.86      8.69 o 
  -1  26   4      242.65      255.39     16.05 o 
   0  26   4       46.43       64.35     10.55 o 
  -8   1   5        0.05        3.29      6.87 o 
  -7   1   5       51.92       52.32      8.98 o 
  -6   1   5        0.40        2.26      6.48 o 
  -5   1   5        7.80       11.73      5.10 o 
  -4   1   5     1520.25     1649.31     21.84 o 
  -3   1   5       12.31       39.91      5.01 o 
  -2   1   5       69.00       99.10      5.89 o 
  -1   1   5      214.75      217.25      7.17 o 
   0   1   5     2109.33     1901.12     55.07 o 
   1   1   5       69.39      126.84      5.89 o 
   2   1   5       27.50       35.83      5.35 o 
   3   1   5        0.62        7.46      4.17 o 
   4   1   5        0.39       -1.42      4.52 o 
   5   1   5       21.77       32.49      6.48 o 
   6   1   5       28.85       36.96      7.95 o 
   7   1   5        0.25       -5.45      6.87 o 
  -8   2   5        5.77       19.49      7.17 o 
  -7   2   5        0.89       11.58      7.36 o 
  -6   2   5       79.64      102.69      9.18 o 
  -5   2   5        3.69        6.63      5.10 o 
  -4   2   5      779.72      860.46     16.44 o 
  -3   2   5      786.95      620.78     13.30 o 
  -2   2   5       33.68       75.54      5.94 o 
  -1   2   5     2381.01     2422.64     21.94 o 
   0   2   5      254.66      324.89      9.52 o 
   1   2   5     1825.55     1892.72     19.00 o 
   2   2   5       89.71       70.54      6.48 o 
   3   2   5      261.15      216.22     13.01 o 
   4   2   5      386.03      467.29     13.60 o 
   5   2   5       40.68       58.90      7.56 o 
   6   2   5       39.20       63.17      8.98 o 
   7   2   5       37.22       20.52      8.00 o 
  -8   3   5       14.55       11.68      7.41 o 
  -7   3   5      160.24      174.84     12.32 o 
  -6   3   5       18.52       18.16      6.58 o 
  -5   3   5      323.16      328.43     11.93 o 
  -4   3   5      549.78      570.86     13.45 o 
  -3   3   5       27.13        0.88      4.22 o 
  -2   3   5     2211.82     2284.32     22.19 o 
  -1   3   5      214.19      202.28      7.07 o 
   0   3   5     3994.20     4227.21     45.65 o 
   1   3   5     1056.45     1094.89     14.82 o 
   2   3   5      142.37      121.09     10.06 o 
   3   3   5      617.52      517.36     19.93 o 
   4   3   5       81.56       85.02      7.41 o 
   5   3   5       59.79       50.61      7.71 o 
   7   3   5        3.03       12.52      7.36 o 
  -8   4   5        0.03       14.23      7.26 o 
  -7   4   5       14.00       10.06      7.17 o 
  -6   4   5      407.18      431.65     14.92 o 
  -5   4   5        1.58        0.74      5.74 o 
  -4   4   5        7.93        4.61      4.32 o 
  -3   4   5      311.73      265.30      9.18 o 
  -2   4   5      773.40      842.20     13.89 o 
  -1   4   5     1194.37     1288.93     15.81 o 
   0   4   5      629.28      719.44     12.03 o 
   1   4   5      712.90      734.02     12.22 o 
   2   4   5     1916.39     1391.46     60.08 o 
   3   4   5        1.54        9.82      4.52 o 
   4   4   5       74.72       38.58      6.09 o 
   5   4   5        1.64        3.93      5.64 o 
   6   4   5        9.85       11.73      7.90 o 
   7   4   5       20.91       27.44      7.85 o 
  -8   5   5        0.86        9.62      7.56 o 
  -7   5   5      287.54      261.97     13.99 o 
  -6   5   5        0.06        9.67      7.22 o 
  -5   5   5     1450.10     1268.56     23.46 o 
  -4   5   5      282.11      337.66     10.75 o 
  -3   5   5      264.05      226.58      8.69 o 
  -2   5   5     3983.46     4391.89     31.37 o 
  -1   5   5      448.65      421.64      9.82 o 
   0   5   5      407.80      562.52     11.00 o 
   1   5   5      236.29      246.31      7.85 o 
   2   5   5      536.46      448.59     16.69 o 
   3   5   5     1275.21     1213.29     30.19 o 
   4   5   5       40.61       61.60      6.87 o 
   5   5   5       88.44       65.77      7.71 o 
   6   5   5      520.14      518.39     18.01 o 
   7   5   5      125.01      134.30     12.37 o 
  -8   6   5        2.48        6.18      8.20 o 
  -7   6   5       10.19       -3.68      8.15 o 
  -6   6   5     1480.18     1525.91     27.00 o 
  -5   6   5      111.68      102.83      9.03 o 
  -4   6   5        2.45       14.19      4.86 o 
  -3   6   5     2331.18     2359.23     28.62 o 
  -2   6   5      483.12      451.48     11.00 o 
  -1   6   5     3416.99     3408.52     27.29 o 
   0   6   5       51.59       66.90      5.69 o 
   1   6   5      901.65      885.59     14.19 o 
   2   6   5     5836.61     5132.14    131.30 o 
   3   6   5      432.46      384.24     13.45 o 
   4   6   5      799.14      891.93     18.75 o 
   5   6   5       19.03       14.04      6.33 o 
   6   6   5        0.33       -6.82      6.82 o 
   7   6   5      143.19      166.84     13.74 o 
  -8   7   5       93.66       99.79     11.00 o 
  -7   7   5      606.11      615.48     20.42 o 
  -6   7   5      111.01      112.40     10.36 o 
  -5   7   5       49.19       40.25      6.77 o 
  -4   7   5       54.50       52.32      6.18 o 
  -3   7   5     1359.38     1298.50     21.70 o 
  -2   7   5     5277.39     5822.97     38.78 o 
  -1   7   5     3350.34     3540.26     28.52 o 
   0   7   5     3332.80     3499.08     28.03 o 
   1   7   5      163.04      169.00      7.26 o 
   2   7   5      196.03      166.89      8.20 o 
   3   7   5     1065.18      951.07     24.20 o 
   4   7   5       52.74       75.35      7.12 o 
   5   7   5      237.60      215.19     12.71 o 
   6   7   5      332.10      307.17     14.77 o 
   7   7   5      148.71      162.96     13.35 o 
  -8   8   5        1.27       -1.28      7.61 o 
  -7   8   5       76.53       79.32      9.77 o 
  -6   8   5      685.70      751.44     19.78 o 
  -5   8   5      178.36      194.33     10.55 o 
  -4   8   5      352.15      372.07     12.61 o 
  -3   8   5     1862.34     1745.91     25.52 o 
  -2   8   5      147.34      155.01      7.90 o 
  -1   8   5        5.46       19.54      4.66 o 
   0   8   5      343.58      474.26     11.14 o 
   1   8   5      472.03      441.42     11.29 o 
   2   8   5     2266.14     2216.34     32.05 o 
   3   8   5     1165.13     1202.05     25.77 o 
   4   8   5      215.69      183.38     10.01 o 
   5   8   5      727.89      740.15     23.32 o 
   6   8   5        0.01       -6.63      6.63 o 
   7   8   5      226.01      242.97     14.58 o 
  -8   9   5       64.26       78.05     10.21 o 
  -7   9   5      298.11      313.06     15.12 o 
  -6   9   5       30.64       20.57      7.66 o 
  -5   9   5      107.75      131.11      9.72 o 
  -4   9   5      412.97      440.49     13.65 o 
  -3   9   5       43.55       35.93      5.64 o 
  -2   9   5     1831.77     1928.21     23.56 o 
  -1   9   5       27.15       31.32      5.01 o 
   0   9   5     1036.99     1187.81     17.47 o 
   1   9   5     5468.77     5488.01     44.37 o 
   2   9   5      621.12      586.13     14.14 o 
   3   9   5        9.61       -2.26      5.25 o 
   4   9   5        3.64        8.05      5.64 o 
   5   9   5      206.77      213.27     12.47 o 
   6   9   5      370.45      365.34     16.35 o 
   7   9   5       28.52       19.24      8.54 o 
  -7  10   5       51.26       45.45      8.69 o 
  -6  10   5       53.28       53.80      8.34 o 
  -5  10   5      698.82      660.49     18.16 o 
  -4  10   5     1437.95     1544.36     24.25 o 
  -3  10   5     1222.98     1160.42     21.16 o 
  -2  10   5        3.23        7.66      4.81 o 
  -1  10   5        8.36        1.87      4.66 o 
   0  10   5     2961.13     2988.25     28.42 o 
   1  10   5      783.95      791.79     15.27 o 
   2  10   5      136.19      144.21      7.76 o 
   3  10   5      307.79      297.31     11.53 o 
   4  10   5       49.16       51.39      6.77 o 
   5  10   5      327.09      323.96     14.33 o 
   6  10   5       18.51       27.49      7.46 o 
   7  10   5       29.85       39.91      8.84 o 
  -7  11   5      222.25      204.49     13.84 o 
  -6  11   5        3.20        4.76      6.92 o 
  -5  11   5      442.82      450.40     16.00 o 
  -4  11   5      217.94      202.57     10.50 o 
  -3  11   5      341.60      301.87     11.63 o 
  -2  11   5      237.60      286.41     10.75 o 
  -1  11   5      981.97     1014.34     17.77 o 
   0  11   5      395.60      409.32     11.49 o 
   1  11   5     1188.47     1154.24     20.12 o 
   2  11   5        3.44        6.23      4.52 o 
   3  11   5       81.53       89.43      8.10 o 
   4  11   5      515.43      566.34     16.89 o 
   5  11   5      248.06      243.07     12.76 o 
   6  11   5      204.24      150.45     12.71 o 
  -7  12   5       59.49       68.47      9.62 o 
  -6  12   5      303.99      320.87     14.48 o 
  -5  12   5      858.56      868.32     21.60 o 
  -4  12   5      519.96      546.17     15.71 o 
  -3  12   5      682.72      635.90     16.54 o 
  -2  12   5      141.00      176.95      9.23 o 
  -1  12   5     2304.10     2405.56     27.78 o 
   0  12   5      870.62      867.53     16.89 o 
   1  12   5      174.84      185.39      8.79 o 
   2  12   5     1106.27     1031.23     19.24 o 
   3  12   5      254.64      229.33     11.49 o 
   4  12   5      575.61      620.78     18.01 o 
   5  12   5       49.77       41.08      8.34 o 
   6  12   5        0.95       -6.72      6.72 o 
  -7  13   5      165.97      172.24     13.94 o 
  -6  13   5        6.65        6.53      7.17 o 
  -5  13   5      148.58      150.40     12.07 o 
  -4  13   5      302.81      295.15     12.57 o 
  -3  13   5     1558.39     1514.62     26.65 o 
  -2  13   5      589.13      627.26     16.00 o 
  -1  13   5     2147.70     2289.23     28.03 o 
   0  13   5     3726.03     3807.14     35.59 o 
   1  13   5       79.94       71.62      6.53 o 
   2  13   5      289.94      275.76     11.53 o 
   3  13   5      838.36      826.00     19.83 o 
   4  13   5     1182.34     1235.42     25.38 o 
   5  13   5      243.84      223.09     13.45 o 
   6  13   5       50.40       35.05      8.25 o 
  -7  14   5       40.51       60.52      9.57 o 
  -6  14   5      198.86      188.19     11.98 o 
  -5  14   5      626.16      662.80     19.98 o 
  -4  14   5     1803.20     1838.58     30.14 o 
  -3  14   5      171.45      169.54     10.16 o 
  -2  14   5       99.05      130.17      8.84 o 
  -1  14   5      680.97      683.22     16.44 o 
   0  14   5     1461.16     1532.73     23.41 o 
   1  14   5      860.77      889.62     19.05 o 
   2  14   5      921.72      886.53     19.00 o 
   3  14   5      938.26      894.43     21.35 o 
   4  14   5     1206.27     1207.40     26.06 o 
   5  14   5       11.03       25.57      7.41 o 
   6  14   5        2.57       13.30      7.95 o 
  -7  15   5       14.67       10.36      7.85 o 
  -6  15   5       11.29        0.98      7.02 o 
  -5  15   5       43.21       38.04      8.49 o 
  -4  15   5      674.81      726.61     19.73 o 
  -3  15   5        3.91       14.77      6.18 o 
  -2  15   5      331.29      302.17     12.42 o 
  -1  15   5     1504.14     1535.23     24.98 o 
   0  15   5     2404.49     2387.55     29.84 o 
   1  15   5      198.16      186.72      9.77 o 
   2  15   5        4.83       11.83      5.89 o 
   3  15   5      340.13      307.57     13.79 o 
   4  15   5      884.73      909.74     23.17 o 
   5  15   5      399.70      412.51     16.98 o 
   6  15   5       21.49       18.75      8.25 o 
  -6  16   5        3.18       -5.55      6.82 o 
  -5  16   5      651.82      670.40     20.86 o 
  -4  16   5      958.17      993.63     23.76 o 
  -3  16   5        2.00        7.07      5.55 o 
  -2  16   5       96.93      102.29      8.93 o 
  -1  16   5        0.93       10.95      6.38 o 
   0  16   5     2050.82     2154.79     29.45 o 
   1  16   5      554.24      560.31     16.10 o 
   2  16   5      468.11      408.19     14.14 o 
   3  16   5     1009.42     1007.62     23.17 o 
   4  16   5      525.99      490.41     18.36 o 
   5  16   5       16.84        8.30      7.85 o 
  -6  17   5        0.07       -2.31      7.02 o 
  -5  17   5        0.04       -6.38      7.90 o 
  -4  17   5      775.57      809.46     22.09 o 
  -3  17   5        6.11       34.46      7.17 o 
  -2  17   5       71.52       80.45      8.44 o 
  -1  17   5     1995.71     1945.00     30.43 o 
   0  17   5      523.73      515.69     15.85 o 
   1  17   5      151.00      185.20     10.75 o 
   2  17   5       56.33       75.59      7.80 o 
   3  17   5        5.63       15.56      7.46 o 
   4  17   5      823.56      814.91     23.12 o 
   5  17   5      215.03      189.03     13.15 o 
  -6  18   5        6.19        0.59      7.61 o 
  -5  18   5      660.39      664.71     21.65 o 
  -4  18   5      445.75      432.83     17.43 o 
  -3  18   5       96.47      102.93     10.16 o 
  -2  18   5        6.69        7.61      7.02 o 
  -1  18   5       12.68       16.39      6.53 o 
   0  18   5     1152.91     1121.15     23.32 o 
   1  18   5      535.12      516.52     16.30 o 
   2  18   5        4.83       13.89      6.48 o 
   3  18   5      522.62      549.61     18.36 o 
   4  18   5      282.93      285.68     14.77 o 
   5  18   5       10.01       15.41      7.85 o 
  -5  19   5        4.28        4.71      8.10 o 
  -4  19   5      506.31      521.23     19.09 o 
  -3  19   5      753.89      668.34     20.96 o 
  -2  19   5       17.04       -1.62      6.77 o 
  -1  19   5      714.78      719.78     19.83 o 
   0  19   5      923.95      966.98     22.28 o 
   1  19   5        5.08       15.46      6.72 o 
   2  19   5        0.36       -3.49      6.33 o 
   3  19   5       15.11        9.67      7.02 o 
   4  19   5      569.14      562.02     21.16 o 
   5  19   5      120.09      111.23     11.73 o 
  -5  20   5      327.87      281.94     16.20 o 
  -4  20   5      573.69      534.63     20.22 o 
  -3  20   5        2.10       -6.82      7.31 o 
  -2  20   5       14.69        2.31      6.48 o 
  -1  20   5       92.10       90.27      9.52 o 
   0  20   5      767.90      773.78     21.25 o 
   1  20   5      285.25      243.07     13.01 o 
   2  20   5      126.85      117.31     10.11 o 
   3  20   5      130.41      151.72     12.12 o 
   4  20   5      317.16      318.51     16.64 o 
  -5  21   5       38.60       28.81      9.72 o 
  -4  21   5      195.50      215.97     14.58 o 
  -3  21   5      150.97      115.89     11.19 o 
  -2  21   5       50.43       35.98      8.34 o 
  -1  21   5      180.53      163.01     12.47 o 
   0  21   5      721.35      749.58     21.16 o 
   1  21   5       14.35        1.91      7.61 o 
   2  21   5       30.57       52.23      8.00 o 
   3  21   5       75.34       76.47      9.38 o 
   4  21   5      167.80      158.79     14.28 o 
  -4  22   5      448.41      448.20     19.54 o 
  -3  22   5        0.24       -7.12      7.12 o 
  -2  22   5        6.75       18.21      7.56 o 
  -1  22   5        8.90       10.60      7.61 o 
   0  22   5      326.43      340.90     15.31 o 
   1  22   5      198.36      183.33     12.52 o 
   2  22   5       13.12       22.92      7.51 o 
   3  22   5       42.31       45.11      8.84 o 
  -4  23   5      118.21      129.04     12.96 o 
  -3  23   5        2.43        2.95      8.20 o 
  -2  23   5        8.02       14.97      7.31 o 
  -1  23   5       22.23       20.52      8.00 o 
   0  23   5      231.65      220.98     14.14 o 
   1  23   5       42.00       43.39      8.84 o 
   2  23   5        3.72       -1.57      7.17 o 
   3  23   5        7.02       -8.25      8.25 o 
  -3  24   5        6.78       -7.80      7.80 o 
  -2  24   5        1.93        1.87      7.66 o 
  -1  24   5       81.00       73.19     10.41 o 
   0  24   5        0.80       10.55      7.85 o 
   1  24   5       31.98       34.36      8.49 o 
   2  24   5        3.08       20.42      8.00 o 
  -2  25   5        1.07        3.98      7.26 o 
  -1  25   5      128.39      115.79     11.83 o 
   0  25   5      106.87       91.20     11.24 o 
   1  25   5       32.06       49.23      9.08 o 
  -8   0   6       67.64       71.62      9.47 o 
  -7   0   6      237.50      296.28     14.19 o 
  -6   0   6     2175.06     1869.60     30.92 o 
  -5   0   6      136.68      147.60      9.33 o 
  -4   0   6       45.51       58.07      5.99 o 
  -3   0   6     2896.48     3143.66     31.41 o 
  -2   0   6     4288.89     4634.71     39.91 o 
  -1   0   6     4839.02     4389.98     62.14 o 
   0   0   6       59.45       16.98      4.17 o 
   1   0   6     1121.81      863.90     55.07 o 
   2   0   6     5448.16     3144.10    281.36 o 
   3   0   6      202.91      223.29      9.18 o 
   4   0   6      151.27      139.84     11.04 o 
   5   0   6      388.02      508.37     16.30 o 
   6   0   6     1002.10      895.07     32.59 o 
   7   0   6      553.55      512.94     24.35 o 
  -8   1   6        1.46        3.19      6.97 o 
  -7   1   6      126.33      125.07     11.14 o 
  -6   1   6     2048.18     1812.96     30.68 o 
  -5   1   6     1394.13     1463.62     23.66 o 
  -4   1   6       69.65       70.88      6.63 o 
  -3   1   6     4838.54     5044.43     39.66 o 
  -2   1   6     3645.15     4134.59     36.52 o 
  -1   1   6       25.77       30.87      4.61 o 
   0   1   6      982.58     1057.15     14.77 o 
   1   1   6     1897.96     1333.20     77.41 o 
   2   1   6     7800.83     8368.76     53.01 o 
   3   1   6     1892.59     2108.79     25.77 o 
   4   1   6        7.82       11.93      5.30 o 
   5   1   6      258.28      317.97     13.40 o 
   6   1   6       99.33       98.32     10.41 o 
   7   1   6        2.73       -3.88      7.85 o 
  -8   2   6       17.81       23.51      8.00 o 
  -7   2   6      378.79      367.50     15.61 o 
  -6   2   6     1318.38     1330.26     25.72 o 
  -5   2   6      205.09      226.38     10.50 o 
  -4   2   6       18.89       14.53      5.06 o 
  -3   2   6      286.19      311.30      9.82 o 
  -2   2   6     9489.38     9665.15     70.58 o 
  -1   2   6     4719.78     4601.92     37.26 o 
   0   2   6      805.62      966.24     13.99 o 
   1   2   6      661.06      559.82     23.17 o 
   2   2   6      877.88      928.98     15.71 o 
   3   2   6        0.13        8.64      4.76 o 
   4   2   6        1.09        1.28      5.35 o 
   5   2   6       59.62       45.50      7.31 o 
   6   2   6      969.24      869.00     36.08 o 
   7   2   6      332.57      288.03     18.01 o 
  -8   3   6        6.42       -5.45      7.02 o 
  -7   3   6      129.54      142.54     11.19 o 
  -6   3   6     1280.45     1136.37     24.94 o 
  -5   3   6      634.95      635.46     16.15 o 
  -4   3   6        1.72       -1.96      4.61 o 
  -3   3   6       41.66       47.86      5.25 o 
  -2   3   6     3408.16     3374.40     33.43 o 
  -1   3   6      983.89     1017.58     15.90 o 
   0   3   6        1.85        6.68      3.93 o 
   1   3   6       14.63       14.77      4.22 o 
   2   3   6     4257.42     4203.11     34.95 o 
   3   3   6     1669.63     1741.64     24.10 o 
   4   3   6      170.38      180.39     10.85 o 
   5   3   6       56.43       64.15      7.56 o 
   6   3   6       90.78       89.58     10.11 o 
   7   3   6        5.43       -3.68      7.71 o 
  -8   4   6      111.09      128.26     11.88 o 
  -7   4   6      280.56      285.53     14.14 o 
  -6   4   6      635.59      661.27     19.49 o 
  -5   4   6      703.43      752.57     17.77 o 
  -4   4   6       48.53       40.15      5.50 o 
  -3   4   6       57.55       62.29      5.84 o 
  -2   4   6     8186.15     7842.77     63.71 o 
  -1   4   6     1819.66     1693.34     22.09 o 
   0   4   6      855.76      882.99     14.09 o 
   1   4   6      826.81      718.70     16.93 o 
   2   4   6      263.17      231.68      9.03 o 
   3   4   6      716.29      821.78     16.59 o 
   4   4   6       36.44       58.71      6.92 o 
   5   4   6        1.12       12.52      5.55 o 
   6   4   6     1220.04     1098.43     42.12 o 
   7   4   6      433.70      361.36     19.63 o 
  -8   5   6        1.40       13.20      7.41 o 
  -7   5   6      198.02      217.20     13.11 o 
  -6   5   6     1127.16     1082.57     23.76 o 
  -5   5   6      353.10      408.39     13.50 o 
  -4   5   6       82.51       55.96      6.38 o 
  -3   5   6      149.71      175.23      8.15 o 
  -2   5   6     3361.90     3331.90     34.95 o 
  -1   5   6     1682.87     1699.77     22.19 o 
   0   5   6      116.50      152.61      7.02 o 
   1   5   6      419.64      359.25     12.27 o 
   2   5   6     9223.00     9201.05     69.85 o 
   3   5   6     2624.19     2788.38     31.66 o 
   4   5   6      506.35      503.71     18.95 o 
   5   5   6       80.55       77.46      8.49 o 
   6   5   6       46.23       38.78      8.64 o 
   7   5   6       13.49       23.36      8.34 o 
  -8   6   6       54.38       77.85     10.11 o 
  -7   6   6      204.45      239.63     13.45 o 
  -6   6   6      715.95      701.82     19.73 o 
  -5   6   6      522.43      540.77     15.61 o 
  -4   6   6        0.93       12.86      4.81 o 
  -3   6   6     2583.69     2880.81     29.16 o 
  -2   6   6     8092.94     7714.80     66.80 o 
  -1   6   6     3741.33     3605.89     35.29 o 
   0   6   6      500.79      487.91     11.19 o 
   1   6   6      271.98      242.48      9.23 o 
   2   6   6      635.88      609.44     14.19 o 
   3   6   6       25.12       34.26      5.94 o 
   4   6   6       45.26       66.36      7.56 o 
   5   6   6      159.40      224.56     11.78 o 
   6   6   6      606.28      588.68     22.92 o 
   7   6   6      613.68      529.97     25.72 o 
  -8   7   6       21.87       23.66      8.49 o 
  -7   7   6      457.58      458.80     17.87 o 
  -6   7   6     1375.87     1321.08     27.19 o 
  -5   7   6      240.98      213.72     10.70 o 
  -4   7   6        4.57       -1.67      4.86 o 
  -3   7   6     1624.52     1603.81     24.79 o 
  -2   7   6      101.71      120.01      7.51 o 
  -1   7   6      608.53      514.51     12.66 o 
   0   7   6       32.65       17.82      4.56 o 
   1   7   6     2099.63     1820.71     23.07 o 
   2   7   6     2367.02     2434.47     29.45 o 
   3   7   6     5011.86     5003.83     48.59 o 
   4   7   6      328.24      292.15     13.20 o 
   5   7   6       15.51       15.90      6.63 o 
   6   7   6       11.30       16.64      7.26 o 
   7   7   6        0.14        5.45      8.05 o 
  -8   8   6       34.93       15.81      8.88 o 
  -7   8   6        1.35       10.41      7.61 o 
  -6   8   6       42.03       57.48      8.39 o 
  -5   8   6      100.76      106.91      9.33 o 
  -4   8   6      438.51      439.07     13.84 o 
  -3   8   6     1109.56     1179.86     19.73 o 
  -2   8   6     3978.56     3790.50     42.70 o 
  -1   8   6     4118.79     3862.41     37.80 o 
   0   8   6       86.58       84.87      6.68 o 
   1   8   6     1295.12     1305.71     20.12 o 
   2   8   6        0.69        1.67      4.66 o 
   3   8   6      272.70      294.07     11.68 o 
   4   8   6       64.71       55.76      7.56 o 
   5   8   6      600.70      719.73     20.42 o 
   6   8   6      150.97      123.40     13.06 o 
   7   8   6      182.17      175.43     15.22 o 
  -7   9   6      635.97      661.13     21.06 o 
  -6   9   6      592.01      589.95     18.95 o 
  -5   9   6      392.38      345.46     13.65 o 
  -4   9   6      285.38      289.55     12.12 o 
  -3   9   6      136.81      164.44      8.84 o 
  -2   9   6     1143.10     1204.55     21.40 o 
  -1   9   6       14.16       15.46      5.20 o 
   0   9   6       96.13       91.99      7.02 o 
   1   9   6      924.56     1006.88     17.82 o 
   2   9   6      149.80      149.86      8.25 o 
   3   9   6      456.07      415.21     13.40 o 
   4   9   6       61.02       62.88      7.85 o 
   5   9   6        8.98       10.21      6.33 o 
   6   9   6       21.51       20.22      7.61 o 
  -7  10   6        4.12       14.68      7.66 o 
  -6  10   6        2.75       11.00      7.02 o 
  -5  10   6      691.40      708.64     18.80 o 
  -4  10   6      169.04      195.26     10.90 o 
  -3  10   6     1387.21     1383.91     22.53 o 
  -2  10   6      762.02      793.90     18.06 o 
  -1  10   6       13.71       14.14      5.06 o 
   0  10   6     2035.36     1968.12     26.70 o 
   1  10   6      118.46      124.92      7.71 o 
   2  10   6     1750.65     1616.23     24.30 o 
   3  10   6      286.63      308.65     11.88 o 
   4  10   6       11.79        6.14      6.14 o 
   5  10   6       25.01       23.41      7.22 o 
   6  10   6       48.76       46.34      8.64 o 
  -7  11   6      247.34      294.85     15.12 o 
  -6  11   6       15.63       10.26      7.56 o 
  -5  11   6        9.45       -1.57      7.07 o 
  -4  11   6      360.04      336.13     13.25 o 
  -3  11   6      554.60      669.42     16.39 o 
  -2  11   6       32.46       30.29      5.99 o 
  -1  11   6     2074.56     1988.93     28.71 o 
   0  11   6     1082.33     1221.78     20.47 o 
   1  11   6       79.60      111.72      7.71 o 
   2  11   6     1370.18     1345.62     22.63 o 
   3  11   6       41.06       52.67      6.92 o 
   4  11   6      624.70      650.87     19.19 o 
   5  11   6       20.83       20.17      6.77 o 
  -7  12   6        0.58        4.52      7.07 o 
  -6  12   6        0.32       -2.99      7.26 o 
  -5  12   6     1537.06     1572.29     28.76 o 
  -4  12   6       13.37       -6.09      6.09 o 
  -3  12   6      511.85      539.40     15.56 o 
  -2  12   6      132.21      148.04      9.33 o 
  -1  12   6      126.51      112.36      8.98 o 
   0  12   6     1549.40     1558.45     24.25 o 
   1  12   6      722.81      740.11     16.25 o 
   2  12   6      246.80      248.17     11.49 o 
   3  12   6     1407.32     1431.76     25.38 o 
   4  12   6      160.47      136.70     11.29 o 
   5  12   6        0.20        4.32      6.58 o 
   6  12   6       29.62        4.71      8.30 o 
  -7  13   6      179.99      155.55     13.79 o 
  -6  13   6       36.66       44.18      8.00 o 
  -5  13   6       76.37       56.50      9.57 o 
  -4  13   6       61.94       42.51      7.80 o 
  -3  13   6        0.46        2.90      5.89 o 
  -2  13   6      114.82       95.37      7.90 o 
  -1  13   6     2203.42     1957.27     28.81 o 
   0  13   6      462.53      493.85     14.73 o 
   1  13   6      248.65      238.31     10.36 o 
   2  13   6       53.98       39.71      6.63 o 
   3  13   6        3.17       11.78      6.58 o 
   4  13   6      362.47      342.96     15.22 o 
   5  13   6       52.86       55.37      8.93 o 
   6  13   6       61.26       56.84      9.87 o 
  -7  14   6       22.20       18.85      8.93 o 
  -6  14   6        2.64        2.11      7.07 o 
  -5  14   6      669.07      688.47     20.71 o 
  -4  14   6      304.45      254.95     13.35 o 
  -3  14   6      620.80      671.29     18.16 o 
  -2  14   6        2.29        1.08      5.50 o 
  -1  14   6       58.33       77.75      7.95 o 
   0  14   6        0.15       -5.94      5.94 o 
   1  14   6       26.66       33.92      6.38 o 
   2  14   6       19.86       16.20      6.33 o 
   3  14   6       10.74       18.70      6.77 o 
   4  14   6      364.05      305.46     14.87 o 
   5  14   6       68.02       84.82      9.47 o 
   6  14   6        2.25        6.68      7.31 o 
  -6  15   6        2.07        1.62      7.80 o 
  -5  15   6       45.62       55.22      8.84 o 
  -4  15   6       24.44       15.07      7.66 o 
  -3  15   6       17.14       20.62      7.71 o 
  -2  15   6      338.68      279.34     12.76 o 
  -1  15   6      446.06      394.20     14.48 o 
   0  15   6      752.09      624.66     16.93 o 
   1  15   6      601.95      666.18     17.08 o 
   2  15   6       38.75       56.99      7.26 o 
   3  15   6       14.49       14.53      6.53 o 
   4  15   6        1.39       10.65      6.92 o 
   5  15   6       23.62       38.43      8.05 o 
  -6  16   6        1.99       -4.96      7.17 o 
  -5  16   6       34.93       32.10      8.10 o 
  -4  16   6      127.74      135.92     11.63 o 
  -3  16   6      521.90      519.17     17.13 o 
  -2  16   6       12.42       14.23      6.87 o 
  -1  16   6        1.35       -5.55      5.55 o 
   0  16   6       81.47       72.45      8.25 o 
   1  16   6       94.91      105.14      9.23 o 
   2  16   6      159.40      124.28     10.46 o 
   3  16   6       25.20       24.74      7.26 o 
   4  16   6       80.86       85.11      9.67 o 
   5  16   6       15.63       17.47      7.31 o 
  -6  17   6        0.16        0.49      7.26 o 
  -5  17   6       30.12       16.10      8.05 o 
  -4  17   6       43.16       39.96      8.93 o 
  -3  17   6      127.45      139.21     11.19 o 
  -2  17   6        6.12       19.93      6.82 o 
  -1  17   6       15.93       14.38      6.23 o 
   0  17   6       51.83       70.19      8.10 o 
   1  17   6       33.28       27.98      7.07 o 
   2  17   6       11.75       14.09      6.77 o 
   3  17   6       48.17       55.32      8.30 o 
   4  17   6       66.77       74.61      9.92 o 
   5  17   6        7.13       -7.31      7.31 o 
  -6  18   6       11.50       -3.83      8.15 o 
  -5  18   6        0.01       -7.02      7.02 o 
  -4  18   6       16.87        8.79      8.49 o 
  -3  18   6        0.15        3.53      6.97 o 
  -2  18   6       47.38       52.13      8.15 o 
  -1  18   6      278.80      236.00     13.06 o 
   0  18   6       84.40       92.28      9.92 o 
   1  18   6      158.66      142.64     10.95 o 
   2  18   6      105.84       90.07      9.28 o 
   3  18   6       84.93       72.89      9.23 o 
   4  18   6        0.06       21.11      8.10 o 
   5  18   6       10.53       17.52      8.15 o 
  -5  19   6      110.40       81.63     11.00 o 
  -4  19   6      168.72      190.16     14.38 o 
  -3  19   6      372.72      323.77     15.71 o 
  -2  19   6       13.70       12.81      7.12 o 
  -1  19   6       12.53       27.98      7.36 o 
   0  19   6       11.45       21.70      7.56 o 
   1  19   6       58.15       73.09      8.84 o 
   2  19   6        7.39       17.23      6.72 o 
   3  19   6      137.43      178.03     11.58 o 
   4  19   6       39.74       53.40      9.52 o 
  -5  20   6        0.99        0.39      7.71 o 
  -4  20   6       27.70       43.10      8.88 o 
  -3  20   6       28.36       36.67      8.84 o 
  -2  20   6       19.51       22.48      7.80 o 
  -1  20   6      276.96      289.36     14.04 o 
   0  20   6      337.03      308.40     15.17 o 
   1  20   6      166.19      153.44     11.73 o 
   2  20   6       35.49       29.30      7.56 o 
   3  20   6       29.99       39.42      8.39 o 
   4  20   6       27.28        0.79      8.84 o 
  -4  21   6      380.59      337.46     17.33 o 
  -3  21   6      117.57      118.10     11.93 o 
  -2  21   6       66.78       44.42      8.54 o 
  -1  21   6        1.53       -3.24      6.53 o 
   0  21   6        0.56        0.59      7.71 o 
   1  21   6       31.04       18.80      7.76 o 
   2  21   6       15.63       16.69      7.07 o 
   3  21   6       45.38       51.05      8.93 o 
  -4  22   6        2.35       19.09      9.38 o 
  -3  22   6       13.30       16.44      8.74 o 
  -2  22   6       16.64       -4.56      7.51 o 
  -1  22   6        0.81        6.77      7.12 o 
   0  22   6      572.89      512.89     20.12 o 
   1  22   6       86.14       78.39      9.77 o 
   2  22   6       10.64       -6.33      7.41 o 
   3  22   6        5.36       -7.26      7.26 o 
  -3  23   6        5.39        8.88      7.85 o 
  -2  23   6       33.11       40.79      8.59 o 
  -1  23   6        0.21       -3.09      7.12 o 
   0  23   6       70.17       71.03     10.26 o 
   1  23   6       38.28       46.53      8.69 o 
   2  23   6        4.58        6.58      6.92 o 
  -3  24   6        5.52       11.68      8.98 o 
  -2  24   6       25.75       30.24      8.54 o 
  -1  24   6       40.12       27.83      8.84 o 
   0  24   6      364.03      345.71     17.08 o 
   1  24   6       80.11       61.85      9.92 o 
   2  24   6        6.04       -7.76      7.76 o 
  -1  25   6        3.72        4.47      8.74 o 
   0  25   6       14.23       10.01      8.59 o 
  -8   1   7        1.24       -4.17      7.46 o 
  -7   1   7        3.85       -4.91      5.94 o 
  -6   1   7       53.32       51.15      7.71 o 
  -5   1   7        0.01        4.56      5.99 o 
  -4   1   7       55.21       57.09      6.18 o 
  -3   1   7       35.12       41.04      5.60 o 
  -2   1   7       20.90        6.92      4.47 o 
  -1   1   7       94.36       99.30      6.38 o 
   0   1   7      281.94      256.37     11.98 o 
   1   1   7      207.29      202.13      8.10 o 
   2   1   7      586.19      458.16     21.06 o 
   3   1   7       22.84       30.68      5.99 o 
   4   1   7       19.07        9.28      5.64 o 
   5   1   7        1.94       10.55      6.28 o 
   6   1   7        3.21       -6.63      7.61 o 
   7   1   7        7.62       20.57      8.30 o 
  -8   2   7        9.22       21.45      7.61 o 
  -7   2   7       79.80       77.55      8.88 o 
  -6   2   7       37.79       41.72      7.95 o 
  -5   2   7      155.47      145.83      9.23 o 
  -4   2   7      156.30      209.40      9.57 o 
  -3   2   7       88.18      102.39      7.56 o 
  -2   2   7     1272.16     1392.45     19.68 o 
  -1   2   7      647.06      699.22     14.19 o 
   0   2   7      113.62       71.57      6.23 o 
   1   2   7       30.78       56.64      5.30 o 
   2   2   7        7.85       14.87      5.15 o 
   3   2   7       10.17       10.21      5.35 o 
   4   2   7      239.55      255.68     11.78 o 
   5   2   7        6.75       -6.68      6.68 o 
   6   2   7       96.89      120.01     11.04 o 
   7   2   7        0.98       10.31      7.51 o 
  -8   3   7       13.40        3.19      7.80 o 
  -7   3   7        0.14       -6.38      6.38 o 
  -6   3   7      125.23      101.70      9.38 o 
  -5   3   7       17.92       15.90      6.63 o 
  -4   3   7      295.63      298.78     11.09 o 
  -3   3   7       39.24       26.21      5.20 o 
  -2   3   7      103.14      100.18      6.53 o 
  -1   3   7      557.25      593.34     12.96 o 
   0   3   7      901.55      873.81     19.34 o 
   1   3   7       83.11      118.74      6.68 o 
   2   3   7      817.16      700.49     28.22 o 
   3   3   7       78.71       75.59      7.76 o 
   4   3   7       89.94       81.14      7.90 o 
   5   3   7        0.60       10.36      6.28 o 
   6   3   7       13.27       31.56      7.95 o 
   7   3   7       36.13       54.29      9.47 o 
  -8   4   7       86.29       91.40     10.60 o 
  -7   4   7       58.81       64.40      8.69 o 
  -6   4   7       13.14       29.11      7.31 o 
  -5   4   7     1272.12     1147.07     22.53 o 
  -4   4   7       84.64      102.78      8.15 o 
  -3   4   7        5.96        2.60      4.96 o 
  -2   4   7     1683.53     1631.29     21.16 o 
  -1   4   7      129.86      163.60      8.05 o 
   0   4   7      988.59      881.72     18.75 o 
   1   4   7      266.81      271.49      9.33 o 
   2   4   7       14.84        8.93      4.91 o 
   3   4   7     1129.78      964.52     33.23 o 
   4   4   7       73.63       56.99      7.66 o 
   5   4   7      111.69      112.36     10.65 o 
   6   4   7      266.84      303.40     15.02 o 
   7   4   7        2.10       13.50      7.76 o 
  -8   5   7       52.48       53.65      9.96 o 
  -7   5   7       63.92       69.36      8.79 o 
  -6   5   7      584.18      650.87     19.19 o 
  -5   5   7        0.79       -5.99      5.99 o 
  -4   5   7       98.03       75.59      7.66 o 
  -3   5   7      557.62      499.29     13.74 o 
  -2   5   7       62.51       63.91      6.23 o 
  -1   5   7     3545.31     3726.10     33.23 o 
   0   5   7     1381.99     1391.12     20.81 o 
   1   5   7     1884.38     1850.36     24.05 o 
   2   5   7      796.67      804.36     23.95 o 
   3   5   7      208.31      186.67     11.58 o 
   4   5   7     1029.36     1243.77     23.46 o 
   5   5   7        1.80       14.63      6.68 o 
   6   5   7        0.91       -7.36      7.36 o 
   7   5   7      129.74      143.23     13.65 o 
  -8   6   7        4.06       -8.79      8.79 o 
  -7   6   7       92.43       61.36      9.67 o 
  -6   6   7      131.94      132.58     11.53 o 
  -5   6   7      929.21      934.58     21.30 o 
  -4   6   7      507.46      489.72     13.99 o 
  -3   6   7     1481.83     1462.93     23.86 o 
  -2   6   7     2722.40     2826.17     29.50 o 
  -1   6   7      977.15      934.38     16.35 o 
   0   6   7     4962.90     5089.59     42.51 o 
   1   6   7     2138.92     2117.34     27.05 o 
   2   6   7       56.53       48.45      6.68 o 
   3   6   7     2127.22     1879.91     52.03 o 
   4   6   7       80.02       75.49      8.00 o 
   5   6   7      343.22      346.15     16.84 o 
   6   6   7      384.29      454.33     18.36 o 
  -8   7   7      142.00      149.46     13.79 o 
  -7   7   7       74.09       73.77      9.92 o 
  -6   7   7      901.84      968.01     22.97 o 
  -5   7   7       50.19       68.67      7.95 o 
  -4   7   7      806.55      803.96     18.11 o 
  -3   7   7     1508.68     1432.79     24.40 o 
  -2   7   7      328.77      341.09     11.14 o 
  -1   7   7     1785.59     1688.87     22.28 o 
   0   7   7      480.72      475.78     12.32 o 
   1   7   7     1609.88     1637.92     23.86 o 
   2   7   7     4151.88     3926.91     59.79 o 
   3   7   7     1070.74      962.76     30.78 o 
   4   7   7      402.00      390.28     14.63 o 
   5   7   7        5.38       15.46      6.92 o 
   6   7   7       39.89       38.88      8.98 o 
  -7   8   7      417.68      407.01     18.21 o 
  -6   8   7      249.04      220.69     13.25 o 
  -5   8   7      857.95      827.82     20.86 o 
  -4   8   7     1034.12      974.04     20.03 o 
  -3   8   7      606.73      584.36     15.66 o 
  -2   8   7     3741.92     4143.67     36.72 o 
  -1   8   7      952.62     1038.89     17.97 o 
   0   8   7      443.14      506.61     12.96 o 
   1   8   7      216.52      178.96      8.64 o 
   2   8   7       56.75       64.11      7.12 o 
   3   8   7      304.27      311.05     14.73 o 
   4   8   7      705.19      732.35     19.39 o 
   5   8   7       46.55       47.02      8.15 o 
   6   8   7      284.77      313.75     15.76 o 
  -7   9   7       35.17       57.04      9.13 o 
  -6   9   7      631.45      594.72     19.09 o 
  -5   9   7      538.40      543.86     17.57 o 
  -4   9   7      183.72      227.61     11.24 o 
  -3   9   7       39.80       35.59      6.43 o 
  -2   9   7     1709.72     1836.67     24.98 o 
  -1   9   7     2300.00     2345.29     27.44 o 
   0   9   7     2079.14     2183.65     26.06 o 
   1   9   7       61.67       34.75      5.60 o 
   2   9   7     1896.47     1799.36     29.30 o 
   3   9   7        0.92       17.13      5.89 o 
   4   9   7        1.72       16.84      6.28 o 
   5   9   7       31.41       31.91      7.36 o 
   6   9   7        4.15        2.99      7.22 o 
  -7  10   7      104.01      117.90     11.44 o 
  -6  10   7        4.32       -1.96      7.22 o 
  -5  10   7      777.22      663.19     19.19 o 
  -4  10   7      347.71      368.73     13.50 o 
  -3  10   7      248.56      220.34     10.95 o 
  -2  10   7     1321.39     1466.91     23.02 o 
  -1  10   7       15.16       13.84      5.50 o 
   0  10   7      196.92      207.92      9.47 o 
   1  10   7      164.52      152.70      9.08 o 
   2  10   7     1054.86     1003.01     20.37 o 
   3  10   7      235.32      202.87     11.14 o 
   4  10   7      949.23      940.52     22.97 o 
   5  10   7       15.37        0.74      6.92 o 
   6  10   7      113.12      103.47     11.09 o 
  -7  11   7       71.01       59.79      9.87 o 
  -6  11   7      490.62      474.85     18.01 o 
  -5  11   7       83.83       85.95      9.72 o 
  -4  11   7        1.17       -5.99      5.99 o 
  -3  11   7       31.42       30.29      6.68 o 
  -2  11   7       11.35       -3.63      5.60 o 
  -1  11   7     1324.91     1406.24     22.63 o 
   0  11   7     1041.43     1009.93     19.19 o 
   1  11   7        8.61       -3.63      5.30 o 
   2  11   7       94.28      110.15      8.84 o 
   3  11   7       11.15       14.97      6.48 o 
   4  11   7       39.17       45.31      8.20 o 
   5  11   7       39.08       23.56      8.00 o 
   6  11   7       37.61       33.77      8.44 o 
  -7  12   7        4.46       -4.22      7.90 o 
  -6  12   7        2.82       -3.24      6.97 o 
  -5  12   7      220.90      184.71     11.88 o 
  -4  12   7     1141.52     1225.75     24.15 o 
  -3  12   7     1025.58     1038.49     21.99 o 
  -2  12   7      349.77      349.24     12.81 o 
  -1  12   7      732.01      814.57     17.77 o 
   0  12   7      421.20      436.12     13.55 o 
   1  12   7       61.25       67.49      7.26 o 
   2  12   7       27.94       36.27      6.53 o 
   3  12   7     1233.76     1058.23     24.49 o 
   4  12   7      359.68      321.26     14.58 o 
   5  12   7      160.25      161.74     13.50 o 
   6  12   7       36.72       41.04      9.42 o 
  -7  13   7      282.76      297.31     16.39 o 
  -6  13   7      353.59      382.37     16.89 o 
  -5  13   7       75.04       68.47      9.38 o 
  -4  13   7        3.18       15.76      7.41 o 
  -3  13   7      145.98      142.64     11.09 o 
  -2  13   7      269.21      314.68     12.66 o 
  -1  13   7      697.47      748.94     17.77 o 
   0  13   7      910.28     1023.33     20.27 o 
   1  13   7     2198.32     2078.95     30.63 o 
   2  13   7      327.80      331.62     12.96 o 
   3  13   7      630.89      670.16     19.00 o 
   4  13   7       38.89       33.28      7.76 o 
   5  13   7       10.12        8.93      7.46 o 
   6  13   7       29.21       39.37      9.67 o 
  -7  14   7        2.30       -7.07      8.69 o 
  -6  14   7        3.12       -7.26      7.26 o 
  -5  14   7      245.16      254.21     13.99 o 
  -4  14   7      614.73      635.26     18.90 o 
  -3  14   7     2145.84     2038.85     32.59 o 
  -2  14   7      345.23      338.05     13.69 o 
  -1  14   7     1089.22     1161.99     22.38 o 
   0  14   7       24.44       30.38      6.87 o 
   1  14   7        6.31       -6.14      6.14 o 
   2  14   7      409.74      393.66     14.43 o 
   3  14   7      561.06      600.70     18.16 o 
   4  14   7      603.05      637.08     20.12 o 
   5  14   7      358.10      364.16     18.51 o 
  -6  15   7       77.34       94.64     10.06 o 
  -5  15   7      180.77      162.77     12.61 o 
  -4  15   7       58.37       50.21      8.98 o 
  -3  15   7       46.64       39.86      8.15 o 
  -2  15   7       65.85       80.21      8.54 o 
  -1  15   7      545.59      529.14     16.49 o 
   0  15   7     1576.77     1606.06     26.95 o 
   1  15   7     1125.33     1086.11     22.68 o 
   2  15   7      545.57      545.43     16.84 o 
   3  15   7      226.91      252.40     12.66 o 
   4  15   7        1.68       -5.30      7.51 o 
   5  15   7       14.74        8.84      8.44 o 
  -6  16   7       17.36       13.40      8.39 o 
  -5  16   7       82.39       69.01      9.52 o 
  -4  16   7      332.05      403.58     16.30 o 
  -3  16   7      723.36      651.16     20.08 o 
  -2  16   7      964.99      941.70     22.28 o 
  -1  16   7        3.09       15.07      6.18 o 
   0  16   7      272.31      270.21     12.66 o 
   1  16   7      130.54      143.38     11.00 o 
   2  16   7      202.56      185.44     11.73 o 
   3  16   7      231.26      229.57     12.57 o 
   4  16   7      662.83      679.53     21.74 o 
   5  16   7      189.56      214.40     13.79 o 
  -6  17   7       63.55       64.01     10.01 o 
  -5  17   7       17.28       17.72      7.95 o 
  -4  17   7      112.74      120.80     10.95 o 
  -3  17   7       65.52       50.61      9.28 o 
  -2  17   7       46.77       44.13      8.25 o 
  -1  17   7      144.31      136.90     10.85 o 
   0  17   7     1114.46     1267.13     25.28 o 
   1  17   7      424.75      444.22     16.15 o 
   2  17   7      313.06      357.73     14.23 o 
   3  17   7       19.56       18.95      7.26 o 
   4  17   7       49.12       39.32      8.84 o 
   5  17   7       50.59       47.66     10.21 o 
  -5  18   7        4.99       14.43      7.61 o 
  -4  18   7      684.47      729.01     22.48 o 
  -3  18   7      383.23      348.01     16.05 o 
  -2  18   7      171.03      183.68     12.32 o 
  -1  18   7       10.03       14.38      7.02 o 
   0  18   7      258.28      304.47     13.74 o 
   1  18   7      116.34      106.32     10.60 o 
   2  18   7       37.60       41.13      7.90 o 
   3  18   7       97.54       95.67      9.72 o 
   4  18   7      293.49      321.16     16.35 o 
  -5  19   7        5.89       22.58      7.85 o 
  -4  19   7       62.75       50.51     10.16 o 
  -3  19   7        3.64        4.71      7.76 o 
  -2  19   7       86.74       74.71      9.28 o 
  -1  19   7       73.76       74.46      8.74 o 
   0  19   7      767.96      816.78     21.94 o 
   1  19   7      700.42      690.33     20.47 o 
   2  19   7       50.32       48.35      8.49 o 
   3  19   7       25.80       38.04      8.00 o 
   4  19   7       20.04       21.50      8.30 o 
  -5  20   7       36.74       50.12      9.62 o 
  -4  20   7      398.26      374.32     17.87 o 
  -3  20   7      785.08      753.80     24.30 o 
  -2  20   7       19.45       20.27      7.61 o 
  -1  20   7      113.30      126.84     11.29 o 
   0  20   7        7.74       -7.26      7.26 o 
   1  20   7        1.83       -6.28      6.28 o 
   2  20   7       89.62       83.00      9.77 o 
   3  20   7       78.45       77.41      9.52 o 
   4  20   7      174.08      176.46     14.63 o 
  -4  21   7       24.95       13.74      9.38 o 
  -3  21   7        0.41       -8.49      8.49 o 
  -2  21   7       74.66       72.16      9.28 o 
  -1  21   7       26.57       18.55      7.95 o 
   0  21   7      230.60      227.90     13.50 o 
   1  21   7      418.76      392.93     17.13 o 
   2  21   7        3.20       10.36      7.31 o 
   3  21   7       14.61        9.42      7.41 o 
  -4  22   7       53.66       50.61     10.55 o 
  -3  22   7      198.31      184.76     14.92 o 
  -2  22   7        0.73       -3.78      6.92 o 
  -1  22   7        1.57       17.03      7.26 o 
   0  22   7        4.36       12.71      7.66 o 
   1  22   7       11.32       13.79      7.61 o 
   2  22   7        5.38        5.94      7.51 o 
   3  22   7        0.19       15.12      8.05 o 
  -3  23   7        0.40       21.50      8.84 o 
  -2  23   7       31.37       57.67      9.28 o 
  -1  23   7       13.04       21.30      8.10 o 
   0  23   7       99.33       99.15     11.09 o 
   1  23   7       96.28       95.32     10.85 o 
   2  23   7       14.33       29.45      8.54 o 
  -2  24   7       73.25       82.76     10.85 o 
  -1  24   7        0.07       -6.87      6.87 o 
   0  24   7       14.93        2.80      8.59 o 
   1  24   7       71.74       80.16     10.75 o 
  -8   0   8       61.25       45.85      9.47 o 
  -7   0   8       38.24       50.12      7.85 o 
  -6   0   8      712.61      676.54     19.44 o 
  -5   0   8     5096.31     5300.80     54.88 o 
  -4   0   8      810.21      683.80     16.98 o 
  -3   0   8        3.76       17.52      4.81 o 
  -2   0   8      277.90      296.08     10.31 o 
  -1   0   8      384.29      353.81     13.50 o 
   0   0   8     4727.57     3820.69    149.56 o 
   1   0   8      962.56      781.88     27.98 o 
   2   0   8      808.95      605.27     26.02 o 
   3   0   8     1433.96     1397.45     24.49 o 
   4   0   8      322.50      309.24     21.55 o 
   5   0   8       26.04       32.00      6.77 o 
   6   0   8        1.68        3.53      7.17 o 
  -8   1   8       96.31       89.58     10.36 o 
  -7   1   8       25.47       46.88      8.05 o 
  -6   1   8        3.51       -4.52      6.14 o 
  -5   1   8      278.35      260.00     12.66 o 
  -4   1   8      843.19      782.71     18.06 o 
  -3   1   8      255.81      270.36     10.01 o 
  -2   1   8      555.04      510.68     13.06 o 
  -1   1   8     8164.48     7710.88     66.85 o 
   0   1   8      656.28      725.97     14.92 o 
   1   1   8       81.91       75.15      6.48 o 
   2   1   8       94.73      126.74      7.46 o 
   3   1   8      386.71      350.22     13.11 o 
   4   1   8     1700.81     1424.60     62.78 o 
   5   1   8        4.41       -1.72      6.48 o 
   6   1   8       69.24       70.63      9.92 o 
  -8   2   8       26.19       26.26      8.00 o 
  -7   2   8       27.09       15.12      7.22 o 
  -6   2   8      342.68      351.89     14.68 o 
  -5   2   8     3453.24     3479.89     39.37 o 
  -4   2   8     1144.50     1043.99     21.35 o 
  -3   2   8       68.49       65.63      6.53 o 
  -2   2   8        4.61       -4.56      4.56 o 
  -1   2   8      756.43      671.44     14.43 o 
   0   2   8     2272.91     2392.41     28.27 o 
   1   2   8       20.87        9.42      4.47 o 
   2   2   8       59.84       59.69      6.09 o 
   3   2   8     1764.47     1951.18     29.16 o 
   4   2   8      354.37      282.98     17.18 o 
   5   2   8        0.22        6.43      6.18 o 
   6   2   8        0.06       -7.02      7.02 o 
  -8   3   8       93.91       92.38     10.65 o 
  -7   3   8       28.05       14.53      7.07 o 
  -6   3   8        0.66        3.78      6.43 o 
  -5   3   8      217.34      197.81     11.58 o 
  -4   3   8      228.54      217.25     10.60 o 
  -3   3   8      138.82      136.60      8.05 o 
  -2   3   8     1143.79     1032.01     19.83 o 
  -1   3   8     3727.43     3678.68     36.62 o 
   0   3   8     2107.67     2246.38     26.21 o 
   1   3   8        3.42       12.86      4.66 o 
   2   3   8      105.25      113.98      7.51 o 
   3   3   8     1535.44     1635.37     26.36 o 
   4   3   8      306.70      179.16     14.73 o 
   5   3   8      307.46      380.07     15.56 o 
   6   3   8       58.26       40.79      9.23 o 
  -8   4   8        1.01       18.85      7.90 o 
  -7   4   8        1.40       -6.38      6.38 o 
  -6   4   8      463.07      503.76     17.43 o 
  -5   4   8     2639.69     2438.16     33.13 o 
  -4   4   8      708.64      784.97     18.36 o 
  -3   4   8       24.10       34.02      5.69 o 
  -2   4   8       20.60       29.16      5.55 o 
  -1   4   8     2443.14     2360.99     30.04 o 
   0   4   8      166.35      178.03      8.49 o 
   1   4   8     2661.36     2479.04     46.34 o 
   2   4   8       17.21       22.68      5.35 o 
   3   4   8     1670.87     1817.52     28.27 o 
   4   4   8      662.08      468.86     26.16 o 
   5   4   8        0.45        3.93      7.22 o 
   6   4   8       12.93       26.46      7.95 o 
  -8   5   8      278.06      270.70     16.00 o 
  -7   5   8        5.15        7.80      7.17 o 
  -6   5   8       30.02       31.86      7.90 o 
  -5   5   8       68.68       94.15      9.08 o 
  -4   5   8      292.44      243.61     11.63 o 
  -3   5   8      629.06      624.41     15.31 o 
  -2   5   8      452.51      380.02     12.17 o 
  -1   5   8     6008.73     5796.36     51.98 o 
   0   5   8     3943.24     4097.82     40.40 o 
   1   5   8       20.30       10.31      5.69 o 
   2   5   8       19.22       12.66      5.55 o 
   3   5   8      352.73      392.39     13.60 o 
   4   5   8      338.72      235.26     17.92 o 
   5   5   8      614.18      726.21     21.11 o 
   6   5   8      132.97      106.76     12.27 o 
  -8   6   8        0.45       15.46      8.30 o 
  -7   6   8       18.27       35.34      7.95 o 
  -6   6   8      357.06      364.06     15.41 o 
  -5   6   8     1530.05     1664.23     27.88 o 
  -4   6   8     1935.57     1852.23     28.71 o 
  -3   6   8      241.55      218.38     10.70 o 
  -2   6   8      308.00      336.92     11.58 o 
  -1   6   8      571.73      528.16     13.84 o 
   0   6   8      694.38      667.41     14.97 o 
   1   6   8     1167.58     1333.64     22.82 o 
   2   6   8     2672.54     2797.07     34.31 o 
   3   6   8     1192.56     1135.53     22.73 o 
   4   6   8      684.17      563.79     25.03 o 
   5   6   8       70.40       62.49      9.13 o 
   6   6   8      158.29      144.36     14.28 o 
  -7   7   8       28.46       16.15      8.15 o 
  -6   7   8      403.77      335.69     15.22 o 
  -5   7   8       31.81       55.02      8.34 o 
  -4   7   8        5.78        9.77      7.26 o 
  -3   7   8     1061.88     1129.74     20.71 o 
  -2   7   8     1271.40     1304.58     23.27 o 
  -1   7   8      999.03      941.06     18.95 o 
   0   7   8     3599.65     3449.55     39.12 o 
   1   7   8      432.31      445.84     13.40 o 
   2   7   8     2748.05     2946.09     35.88 o 
   3   7   8        9.53       -0.59      6.09 o 
   4   7   8      496.35      476.13     21.30 o 
   5   7   8       97.13      100.04     10.46 o 
   6   7   8      129.37      120.65     12.71 o 
  -7   8   8      257.47      269.38     14.82 o 
  -6   8   8      262.71      234.92     13.40 o 
  -5   8   8      733.08      839.50     20.62 o 
  -4   8   8     1750.06     1541.86     27.59 o 
  -3   8   8      553.08      568.16     15.46 o 
  -2   8   8     4163.93     3907.76     44.03 o 
  -1   8   8       36.35        7.36      5.60 o 
   0   8   8      691.23      667.85     16.59 o 
   1   8   8      193.82      193.54      9.28 o 
   2   8   8      956.52     1034.57     20.42 o 
   3   8   8       94.18       82.90      8.39 o 
   4   8   8      543.21      536.16     21.25 o 
   5   8   8      114.89      122.66     10.65 o 
   6   8   8      112.73      125.61     11.93 o 
  -7   9   8       41.13       34.11      8.59 o 
  -6   9   8      514.93      455.17     17.67 o 
  -5   9   8       37.91       19.34      7.95 o 
  -4   9   8      236.68      257.79     12.37 o 
  -3   9   8       46.52       57.04      7.02 o 
  -2   9   8      757.56      691.27     17.33 o 
  -1   9   8      607.64      545.78     15.07 o 
   0   9   8     2155.73     2156.01     30.19 o 
   1   9   8        0.12        4.96      5.10 o 
   2   9   8     1888.15     1957.37     28.86 o 
   3   9   8      254.29      239.98     11.63 o 
   4   9   8       42.79       41.92      8.10 o 
   5   9   8       12.80       22.97      7.07 o 
   6   9   8        6.21        2.55      7.51 o 
  -7  10   8       57.66       64.30      9.38 o 
  -6  10   8      205.49      211.90     13.35 o 
  -5  10   8      238.36      274.97     13.30 o 
  -4  10   8      116.06       83.84      8.93 o 
  -3  10   8       16.82       17.82      6.53 o 
  -2  10   8      947.30      807.74     18.60 o 
  -1  10   8       84.61      113.53      8.69 o 
   0  10   8      575.70      552.11     15.36 o 
   1  10   8      254.11      253.57     10.85 o 
   2  10   8      157.12      148.63     10.46 o 
   3  10   8       83.64       78.24      8.54 o 
   4  10   8      744.10      681.40     23.02 o 
   5  10   8        0.47       -6.48      6.48 o 
   6  10   8      107.24      125.81     12.86 o 
  -7  11   8        2.96       -7.41      7.41 o 
  -6  11   8      295.16      318.66     15.61 o 
  -5  11   8       12.99       15.41      7.17 o 
  -4  11   8       95.09       92.33      9.62 o 
  -3  11   8       59.54       76.43      8.25 o 
  -2  11   8       53.89       60.77      7.66 o 
  -1  11   8      472.49      489.13     15.12 o 
   0  11   8      498.53      502.14     15.02 o 
   1  11   8      401.03      404.51     13.45 o 
   2  11   8        1.10       14.87      5.79 o 
   3  11   8       45.37       47.22      7.56 o 
   4  11   8      139.98      135.52     11.98 o 
   5  11   8       39.63       47.81      8.54 o 
   6  11   8        2.63       -7.80      7.80 o 
  -7  12   8        2.46        8.15      8.54 o 
  -6  12   8       76.85       93.90     10.11 o 
  -5  12   8       16.80       18.75      7.66 o 
  -4  12   8      411.38      432.39     16.44 o 
  -3  12   8      123.84      127.62     10.36 o 
  -2  12   8      143.00      136.85     10.06 o 
  -1  12   8      126.38      104.70      9.18 o 
   0  12   8     1139.28     1155.07     23.02 o 
   1  12   8      709.35      736.03     17.97 o 
   2  12   8       16.27       10.75      6.18 o 
   3  12   8       89.96       64.11      8.25 o 
   4  12   8      192.94      197.96     13.30 o 
   5  12   8        2.14        8.39      6.97 o 
  -7  13   8        0.05       16.69      8.59 o 
  -6  13   8      111.22      126.30     12.37 o 
  -5  13   8        2.05        2.60      6.63 o 
  -4  13   8      484.62      451.58     17.33 o 
  -3  13   8       33.01       52.91      7.90 o 
  -2  13   8       77.92       44.81      7.85 o 
  -1  13   8        0.40       -5.64      5.64 o 
   0  13   8      467.75      464.64     15.02 o 
   1  13   8      163.70      167.33     10.26 o 
   2  13   8      392.80      409.03     15.02 o 
   3  13   8        7.82       12.91      6.43 o 
   4  13   8       24.80       34.41      7.76 o 
   5  13   8       46.50       38.58      8.98 o 
  -6  14   8        6.45       11.49      8.39 o 
  -5  14   8        0.01       -4.76      6.92 o 
  -4  14   8      526.57      490.51     18.01 o 
  -3  14   8       39.40       34.56      8.20 o 
  -2  14   8      823.41      835.13     20.96 o 
  -1  14   8       62.45       49.53      7.36 o 
   0  14   8        4.04       25.82      6.28 o 
   1  14   8       50.69       43.54      7.66 o 
   2  14   8        1.84       -6.87      6.87 o 
   3  14   8       13.79       10.46      7.17 o 
   4  14   8       22.40       22.28      7.76 o 
   5  14   8       10.47       13.25      8.00 o 
  -6  15   8      225.68      199.38     14.87 o 
  -5  15   8        0.10       -5.60      6.68 o 
  -4  15   8      172.64      169.49     13.15 o 
  -3  15   8       17.69       19.19      7.71 o 
  -2  15   8       26.86       25.48      7.36 o 
  -1  15   8      106.72      108.33      9.92 o 
   0  15   8       57.25       51.69      7.56 o 
   1  15   8      125.70      122.57     10.50 o 
   2  15   8      760.85      785.75     20.66 o 
   3  15   8        0.69        0.93      6.77 o 
   4  15   8        0.03       -3.09      6.82 o 
   5  15   8        5.21        6.72      7.95 o 
  -6  16   8        0.12        5.10      8.54 o 
  -5  16   8        0.59        5.69      7.36 o 
  -4  16   8       15.62       20.57      8.10 o 
  -3  16   8        5.52       19.73      7.76 o 
  -2  16   8      741.35      729.45     21.11 o 
  -1  16   8        0.66        1.62      6.09 o 
   0  16   8       12.32       16.10      7.17 o 
   1  16   8      139.24      168.85     10.85 o 
   2  16   8        0.53       -6.18      6.18 o 
   3  16   8      157.42      144.85     11.73 o 
   4  16   8       19.50       -2.06      7.26 o 
   5  16   8       10.37       10.70      8.10 o 
  -6  17   8      158.70      131.40     12.91 o 
  -5  17   8       33.14       41.62      8.20 o 
  -4  17   8       46.15       34.02      8.79 o 
  -3  17   8       31.71       25.28      8.25 o 
  -2  17   8       90.23       77.41      9.42 o 
  -1  17   8       19.21       27.88      7.31 o 
   0  17   8       46.59       47.42      8.15 o 
   1  17   8        0.19        2.65      6.97 o 
   2  17   8       19.17       21.65      7.36 o 
   3  17   8       23.39       16.39      7.71 o 
   4  17   8       19.40       23.17      7.95 o 
  -5  18   8        6.44       14.53      7.61 o 
  -4  18   8       13.36       21.40      8.15 o 
  -3  18   8        1.87       -1.62      7.26 o 
  -2  18   8       64.22       33.13      8.74 o 
  -1  18   8       48.63       39.12      7.95 o 
   0  18   8      417.03      413.15     16.74 o 
   1  18   8       13.51        8.93      7.41 o 
   2  18   8      124.74      128.70     11.49 o 
   3  18   8       38.29       30.92      8.15 o 
   4  18   8        1.65       -7.07      7.07 o 
  -5  19   8       14.68       16.59      7.66 o 
  -4  19   8       84.72       49.87     10.11 o 
  -3  19   8      104.89      119.82     11.93 o 
  -2  19   8      170.48      159.43     12.76 o 
  -1  19   8       46.23       41.08      8.30 o 
   0  19   8        6.75       14.23      7.41 o 
   1  19   8        2.83       -6.82      6.82 o 
   2  19   8        2.05        2.65      6.87 o 
   3  19   8       13.40       10.95      7.51 o 
  -4  20   8        6.99        7.22      7.80 o 
  -3  20   8      112.16       97.73     12.03 o 
  -2  20   8        0.29        0.39      7.36 o 
  -1  20   8       53.30       24.05      8.79 o 
   0  20   8       45.25       34.75      8.39 o 
   1  20   8       97.47       93.21     10.41 o 
   2  20   8      248.20      244.49     14.68 o 
   3  20   8       14.93       -5.99      8.10 o 
  -4  21   8       94.62       69.65     11.44 o 
  -3  21   8      172.67      162.18     14.28 o 
  -2  21   8       60.08       50.12      9.67 o 
  -1  21   8       41.78       44.18      8.88 o 
   0  21   8       19.36        2.90      7.36 o 
   1  21   8        8.57       11.98      7.85 o 
   2  21   8        0.18       -2.45      7.66 o 
   3  21   8        1.44       -7.66      7.66 o 
  -3  22   8        3.61       10.90      8.64 o 
  -2  22   8        8.62        5.10      8.15 o 
  -1  22   8        3.99       13.55      7.76 o 
   0  22   8        0.20        5.45      7.41 o 
   1  22   8      293.79      279.88     15.36 o 
   2  22   8        0.83       16.05      7.51 o 
  -2  23   8       46.90       22.33      9.57 o 
  -1  23   8       67.04       70.68     10.16 o 
   0  23   8       48.72       47.42      9.77 o 
   1  23   8        0.25       -7.85      7.85 o 
  -1  24   8        6.99        7.95      8.05 o 
   0  24   8        0.33        0.69      8.10 o 
  -8   1   9       12.92       23.61      8.54 o 
  -7   1   9       12.40       17.28      7.26 o 
  -6   1   9       44.38       38.78      7.41 o 
  -5   1   9       19.40       18.65      7.17 o 
  -4   1   9        3.92       -3.14      5.99 o 
  -3   1   9       15.51       27.24      5.84 o 
  -2   1   9        9.36       -4.52      4.52 o 
  -1   1   9      152.07      181.42      9.03 o 
   0   1   9       10.67       -4.96      4.96 o 
   1   1   9        0.03        5.74      4.61 o 
   2   1   9       40.90       41.58      6.58 o 
   3   1   9      163.55      132.14     12.32 o 
   4   1   9       12.27        1.62      7.12 o 
   5   1   9       75.56       83.64     10.06 o 
   6   1   9        0.86        7.80      6.97 o 
  -8   2   9        3.19       16.64      8.49 o 
  -7   2   9        8.01        5.94      6.92 o 
  -6   2   9       51.50       56.60      8.00 o 
  -5   2   9       35.44       16.84      7.36 o 
  -4   2   9      500.64      364.75     13.25 o 
  -3   2   9       14.37       12.12      5.40 o 
  -2   2   9      295.94      269.23     10.41 o 
  -1   2   9      958.76      902.38     20.22 o 
   0   2   9      123.63      127.47      8.54 o 
   1   2   9      634.90      627.01     15.31 o 
   2   2   9      108.76       83.30      8.30 o 
   3   2   9      605.39      440.05     27.09 o 
   4   2   9       38.38       64.01      8.59 o 
   5   2   9        1.92       15.51      7.85 o 
   6   2   9        0.32       11.09      7.51 o 
  -8   3   9       24.54        9.03      8.79 o 
  -7   3   9       27.14       24.40      7.51 o 
  -6   3   9       24.59       27.14      6.92 o 
  -5   3   9      371.76      360.63     14.82 o 
  -4   3   9       72.50       57.18      7.61 o 
  -3   3   9        0.14        0.29      5.45 o 
  -2   3   9       49.35       38.58      5.69 o 
  -1   3   9      359.59      344.18     11.73 o 
   0   3   9      455.19      503.91     15.71 o 
   1   3   9       46.45       70.68      7.07 o 
   2   3   9      123.90      125.17     10.11 o 
   3   3   9      382.54      332.11     17.62 o 
   4   3   9       45.01       42.12      7.61 o 
   5   3   9       51.97       49.13      8.69 o 
   6   3   9        2.40        4.42      7.41 o 
  -7   4   9        4.58       15.71      6.92 o 
  -6   4   9       64.05       75.98      8.69 o 
  -5   4   9      156.71      156.14     11.63 o 
  -4   4   9      339.01      379.77     13.65 o 
  -3   4   9      204.00      202.28     10.36 o 
  -2   4   9        0.11        5.64      4.42 o 
  -1   4   9     1323.86     1368.10     22.09 o 
   0   4   9      658.15      609.24     16.84 o 
   1   4   9       17.27       14.48      4.91 o 
   2   4   9      239.15      181.96     10.46 o 
   3   4   9        3.94        1.96      5.55 o 
   4   4   9      102.22       85.16      9.23 o 
   5   4   9       23.01       18.70      7.41 o 
   6   4   9        1.56       -1.42      7.31 o 
  -7   5   9       13.70       15.31      6.82 o 
  -6   5   9        0.20        0.88      6.53 o 
  -5   5   9      507.52      400.68     15.61 o 
  -4   5   9      613.05      682.92     18.11 o 
  -3   5   9       63.69       66.80      7.36 o 
  -2   5   9      477.04      498.26     13.79 o 
  -1   5   9       15.88        4.56      5.45 o 
   0   5   9      215.82      240.22     10.31 o 
   1   5   9      285.38      287.39     10.85 o 
   2   5   9      241.06      256.42     13.01 o 
   3   5   9       84.68       67.69      8.44 o 
   4   5   9      889.94      957.99     23.17 o 
   5   5   9        0.07       -6.53      6.58 o 
   6   5   9       77.03       76.72     10.21 o 
  -7   6   9        2.20       16.25      7.17 o 
  -6   6   9      199.56      196.10     11.68 o 
  -5   6   9      173.88      180.54     11.73 o 
  -4   6   9      231.61      281.50     13.01 o 
  -3   6   9      969.78      965.36     20.81 o 
  -2   6   9       30.33       29.16      5.74 o 
  -1   6   9      734.88      771.42     16.84 o 
   0   6   9     4128.14     4339.91     43.59 o 
   1   6   9      144.65      110.98      8.69 o 
   2   6   9     1325.23     1222.17     35.64 o 
   3   6   9      203.47      175.97     11.68 o 
   4   6   9      339.32      348.95     15.12 o 
   5   6   9      151.70      166.35     13.74 o 
   6   6   9       49.64       47.37      9.33 o 
  -7   7   9        4.00       -0.79      7.26 o 
  -6   7   9       13.01       15.56      7.46 o 
  -5   7   9      784.19      667.31     19.98 o 
  -4   7   9     1933.91     2142.22     31.12 o 
  -3   7   9      193.85      198.11     10.80 o 
  -2   7   9      788.52      790.32     17.67 o 
  -1   7   9       11.85       10.06      5.74 o 
   0   7   9      967.41      922.51     18.85 o 
   1   7   9      722.23      819.23     18.41 o 
   2   7   9      244.33      246.65     13.15 o 
   3   7   9      341.65      278.26     15.17 o 
   4   7   9      356.44      362.05     15.66 o 
   5   7   9        8.14       21.50      8.00 o 
   6   7   9       91.54      124.53     11.98 o 
  -7   8   9       17.31       -7.85      7.85 o 
  -6   8   9      271.37      288.57     14.38 o 
  -5   8   9       40.70       44.57      8.05 o 
  -4   8   9      422.11      501.06     16.25 o 
  -3   8   9       60.99       58.51      7.41 o 
  -2   8   9       31.47       22.43      6.23 o 
  -1   8   9     1534.23     1565.52     24.15 o 
   0   8   9      466.83      557.12     14.92 o 
   1   8   9      673.39      610.37     16.39 o 
   2   8   9      295.07      310.37     13.55 o 
   3   8   9      127.44      126.10     11.14 o 
   4   8   9      498.41      482.36     17.67 o 
   5   8   9      238.72      207.78     16.00 o 
   6   8   9       31.53       49.33      9.82 o 
  -7   9   9       52.17       56.35      9.18 o 
  -6   9   9       15.88       24.00      8.00 o 
  -5   9   9      349.36      283.91     14.43 o 
  -4   9   9       13.21       19.88      7.02 o 
  -3   9   9      147.29      160.70     10.75 o 
  -2   9   9      411.20      373.39     13.06 o 
  -1   9   9      401.50      518.39     14.77 o 
   0   9   9     1411.45     1465.98     23.90 o 
   1   9   9       14.43       28.47      6.14 o 
   2   9   9      116.66      112.40      9.47 o 
   3   9   9     1621.21     1655.35     34.80 o 
   4   9   9        3.77       -6.77      6.77 o 
   5   9   9       28.21       15.81      7.76 o 
   6   9   9       20.71       35.10      8.98 o 
  -7  10   9      177.15      165.27     13.94 o 
  -6  10   9      295.19      298.93     14.87 o 
  -5  10   9       60.64       38.68      8.44 o 
  -4  10   9      245.38      247.54     12.22 o 
  -3  10   9       71.89       73.87      7.85 o 
  -2  10   9      532.71      546.37     15.81 o 
  -1  10   9      936.59      967.52     19.83 o 
   0  10   9      224.81      213.32     10.55 o 
   1  10   9      260.27      263.93     12.03 o 
   2  10   9       51.32       32.15      7.02 o 
   3  10   9       48.74       56.74      8.25 o 
   4  10   9      177.89      174.79     11.58 o 
   5  10   9       28.66       20.81      7.46 o 
  -7  11   9      108.41      106.02     11.78 o 
  -6  11   9       48.20       42.90      8.54 o 
  -5  11   9      156.42      129.44     11.39 o 
  -4  11   9        1.34        0.54      7.26 o 
  -3  11   9       79.93       90.32      9.57 o 
  -2  11   9      383.34      410.99     14.43 o 
  -1  11   9       83.71       80.84      7.95 o 
   0  11   9      142.61      136.75      9.13 o 
   1  11   9       84.19       88.40      8.30 o 
   2  11   9      512.21      553.34     17.13 o 
   3  11   9      309.22      302.66     14.43 o 
   4  11   9       13.99        0.25      6.38 o 
   5  11   9       14.77        9.62      7.61 o 
  -7  12   9      110.37      120.21     12.22 o 
  -6  12   9      202.43      245.13     14.19 o 
  -5  12   9       25.42       20.52      7.31 o 
  -4  12   9       18.33        5.50      7.76 o 
  -3  12   9      881.72      783.94     21.06 o 
  -2  12   9      312.35      355.97     13.94 o 
  -1  12   9       93.31       98.71      8.84 o 
   0  12   9      424.43      443.63     14.68 o 
   1  12   9       18.16       24.05      6.68 o 
   2  12   9      436.05      467.98     16.30 o 
   3  12   9        0.03       14.82      6.33 o 
   4  12   9       24.53       16.15      7.22 o 
   5  12   9       64.40       68.62      9.92 o 
  -6  13   9      292.27      310.81     16.00 o 
  -5  13   9       82.39       71.76      9.72 o 
  -4  13   9      508.15      613.32     19.19 o 
  -3  13   9      509.01      406.72     16.35 o 
  -2  13   9      651.23      775.79     19.83 o 
  -1  13   9       17.64       25.48      6.53 o 
   0  13   9        2.13        4.22      6.14 o 
   1  13   9      777.00      759.10     20.08 o 
   2  13   9     1826.56     1919.96     31.41 o 
   3  13   9       26.78       30.92      7.46 o 
   4  13   9      245.06      245.38     14.23 o 
   5  13   9       41.64       50.16      9.33 o 
  -6  14   9      195.21      195.46     14.63 o 
  -5  14   9       10.66       29.50      7.56 o 
  -4  14   9       27.44       40.10      8.59 o 
  -3  14   9      656.94      623.09     20.08 o 
  -2  14   9     1205.91     1253.73     25.52 o 
  -1  14   9      255.11      241.79     12.22 o 
   0  14   9      763.17      779.96     19.88 o 
   1  14   9      282.70      262.31     13.35 o 
   2  14   9      416.68      387.43     16.15 o 
   3  14   9       13.08        0.93      7.31 o 
   4  14   9        6.66        7.07      7.80 o 
   5  14   9      324.91      349.98     18.06 o 
  -6  15   9      311.86      313.26     16.98 o 
  -5  15   9       42.44       39.46      8.54 o 
  -4  15   9      330.96      346.84     15.71 o 
  -3  15   9      759.58      647.19     21.11 o 
  -2  15   9      208.78      227.85     12.86 o 
  -1  15   9       10.44       16.15      6.87 o 
   0  15   9       30.15       33.03      7.22 o 
   1  15   9      857.45      867.58     22.33 o 
   2  15   9      716.67      798.27     21.30 o 
   3  15   9      315.78      328.08     15.46 o 
   4  15   9      133.52      149.46     12.61 o 
  -6  16   9       72.25       61.50     10.95 o 
  -5  16   9        4.44       16.00      7.66 o 
  -4  16   9        9.97        3.68      7.17 o 
  -3  16   9      257.18      256.27     14.48 o 
  -2  16   9     1026.36      929.82     23.41 o 
  -1  16   9      201.06      208.56     12.22 o 
   0  16   9      132.32      160.41     11.49 o 
   1  16   9     1034.66      991.37     24.79 o 
   2  16   9        2.56       -6.43      6.43 o 
   3  16   9        0.88       14.48      7.26 o 
   4  16   9       10.36       24.69      7.56 o 
  -5  17   9       32.62       41.48      9.03 o 
  -4  17   9       20.08       33.77      7.95 o 
  -3  17   9      689.12      571.65     20.81 o 
  -2  17   9       33.87       35.29      8.15 o 
  -1  17   9       16.17       13.25      7.76 o 
   0  17   9       12.41       14.68      7.02 o 
   1  17   9      369.35      436.32     16.98 o 
   2  17   9      434.28      463.46     17.67 o 
   3  17   9      170.32      135.33     12.66 o 
   4  17   9       18.71       13.84      7.95 o 
  -5  18   9        1.16       -3.09      7.17 o 
  -4  18   9        0.77        8.74      7.22 o 
  -3  18   9      297.71      306.44     16.35 o 
  -2  18   9      559.88      531.98     19.49 o 
  -1  18   9      190.02      214.06     13.15 o 
   0  18   9        7.13       12.12      7.02 o 
   1  18   9      424.90      405.84     17.28 o 
   2  18   9       21.73       13.50      8.39 o 
   3  18   9       13.72       17.62      7.66 o 
  -5  19   9        6.02        9.33      8.44 o 
  -4  19   9        9.33       -2.21      7.95 o 
  -3  19   9      659.67      651.02     22.68 o 
  -2  19   9      152.43      159.82     13.01 o 
  -1  19   9        9.96       15.12      6.87 o 
   0  19   9        3.00        8.00      6.72 o 
   1  19   9      166.50      190.60     14.04 o 
   2  19   9      687.87      742.85     23.76 o 
   3  19   9       45.43       22.78      8.88 o 
  -4  20   9       12.81       17.43      7.95 o 
  -3  20   9      225.22      219.41     16.20 o 
  -2  20   9      378.86      354.49     17.72 o 
  -1  20   9        7.13       19.73      7.76 o 
   0  20   9       12.69       18.36      7.02 o 
   1  20   9      152.85      147.11     13.11 o 
   2  20   9      177.21      210.92     14.92 o 
   3  20   9       40.48       42.21      9.18 o 
  -3  21   9      115.24      124.77     12.66 o 
  -2  21   9       53.21       57.82     10.21 o 
  -1  21   9       72.63       67.74     10.16 o 
   0  21   9        9.05       11.54      7.76 o 
   1  21   9       62.31       58.31      9.92 o 
   2  21   9      311.72      323.57     17.67 o 
  -3  22   9       33.57       63.12      9.87 o 
  -2  22   9      322.28      384.68     18.06 o 
  -1  22   9        0.22       -7.51      7.51 o 
   0  22   9        7.06        0.88      7.46 o 
   1  22   9       39.44       40.64      9.62 o 
  -1  23   9        5.83       -8.10      8.10 o 
   0  23   9       16.61        9.72      8.44 o 
  -7   0  10        1.55        3.93      6.38 o 
  -6   0  10        8.62       -3.63      6.38 o 
  -5   0  10      588.83      608.56     18.51 o 
  -4   0  10     3860.49     3551.45     41.92 o 
  -3   0  10      783.04      772.65     18.95 o 
  -2   0  10      188.18      228.15     10.26 o 
  -1   0  10      230.16      252.89     12.42 o 
   0   0  10      322.56      283.66     15.12 o 
   1   0  10      941.38      841.27     32.10 o 
   2   0  10      309.36      259.46     16.05 o 
   3   0  10     1290.21     1471.08     26.95 o 
   4   0  10      783.01      653.42     27.14 o 
   5   0  10      260.34      299.76     14.97 o 
   6   0  10        9.07        6.23      7.90 o 
  -7   1  10       11.53        0.93      6.63 o 
  -6   1  10        3.82       10.26      6.28 o 
  -5   1  10      321.99      299.62     13.40 o 
  -4   1  10      307.67      404.07     15.07 o 
  -3   1  10       64.79       97.58      8.25 o 
  -2   1  10      302.49      316.75     11.98 o 
  -1   1  10     2092.52     2105.26     29.65 o 
   0   1  10     3091.27     3008.67     35.73 o 
   1   1  10     1079.27      851.72     35.83 o 
   2   1  10        1.30        8.49      5.25 o 
   3   1  10       56.39       71.12      8.39 o 
   4   1  10        5.85        3.39      7.41 o 
   5   1  10      146.18      173.61     12.86 o 
   6   1  10        1.89        8.69      7.95 o 
  -7   2  10        0.60       -2.60      6.68 o 
  -6   2  10        2.97        3.63      6.09 o 
  -5   2  10     1097.94     1131.66     24.30 o 
  -4   2  10     2276.14     2083.71     31.37 o 
  -3   2  10       46.94       43.54      6.82 o 
  -2   2  10       35.59       34.02      6.04 o 
  -1   2  10      324.29      282.98     11.58 o 
   0   2  10       61.86       86.44      8.39 o 
   1   2  10       28.30       17.43      6.33 o 
   2   2  10        7.60       16.74      5.79 o 
   3   2  10      437.63      466.50     16.59 o 
   4   2  10     1356.26     1189.82     44.62 o 
   5   2  10      168.63      186.97     12.66 o 
   6   2  10        0.96        2.45      7.02 o 
  -7   3  10       61.87       58.26      9.13 o 
  -6   3  10       93.25       80.11      9.47 o 
  -5   3  10      753.55      782.17     20.86 o 
  -4   3  10      107.08       93.56      9.33 o 
  -3   3  10        0.50        1.72      5.60 o 
  -2   3  10       88.75       96.94      8.00 o 
  -1   3  10      778.08      680.27     16.69 o 
   0   3  10     7524.99     7667.68     64.06 o 
   1   3  10        5.09        6.33      5.10 o 
   2   3  10       18.40        8.44      5.94 o 
   3   3  10      204.77      214.99     11.58 o 
   4   3  10      102.78       89.53     10.50 o 
   5   3  10        4.52       15.71      7.41 o 
   6   3  10        5.52        5.64      7.41 o 
  -7   4  10       29.48       26.11      8.34 o 
  -6   4  10        1.16        9.77      6.68 o 
  -5   4  10     1096.43     1129.50     24.40 o 
  -4   4  10     2407.39     2217.86     33.43 o 
  -3   4  10       14.06        6.53      6.04 o 
  -2   4  10      174.65      205.03     10.01 o 
  -1   4  10      721.72      691.56     16.84 o 
   0   4  10       88.93       89.53      8.54 o 
   1   4  10      239.70      252.69     12.66 o 
   2   4  10      277.72      304.97     12.37 o 
   3   4  10      249.17      267.22     13.06 o 
   4   4  10     2116.53     1852.77     64.25 o 
   5   4  10      140.91      143.92     11.88 o 
   6   4  10        2.49        6.28      7.56 o 
  -7   5  10       21.87       14.19      7.71 o 
  -6   5  10        1.22        5.15      6.77 o 
  -5   5  10      318.33      362.20     15.27 o 
  -4   5  10      102.23       96.40      9.57 o 
  -3   5  10      480.74      522.95     15.85 o 
  -2   5  10      195.92      159.04      9.52 o 
  -1   5  10     1290.77     1387.73     23.86 o 
   0   5  10     4892.22     4944.74     51.93 o 
   1   5  10      504.97      471.71     18.11 o 
   2   5  10      135.36      169.69      9.92 o 
   3   5  10      181.67      193.40     11.39 o 
   4   5  10       38.28       31.02      8.98 o 
   5   5  10       18.24       -2.36      8.00 o 
   6   5  10       18.04       26.02      8.74 o 
  -7   6  10       21.01       11.58      8.54 o 
  -6   6  10       58.25       61.45      8.98 o 
  -5   6  10      894.40      931.93     22.63 o 
  -4   6  10     2914.65     2594.59     37.21 o 
  -3   6  10      636.31      717.23     18.01 o 
  -2   6  10       13.16       11.29      5.99 o 
  -1   6  10      377.24      366.52     13.79 o 
   0   6  10       66.52       55.66      7.36 o 
   1   6  10      116.67      106.66      9.13 o 
   2   6  10      101.96       86.54      8.79 o 
   3   6  10      494.79      513.14     17.52 o 
   4   6  10      913.64      862.08     32.49 o 
   5   6  10      321.89      365.14     16.84 o 
  -7   7  10        0.42        6.43      7.31 o 
  -6   7  10       72.36       81.14      9.28 o 
  -5   7  10       75.26       70.73      9.23 o 
  -4   7  10      151.09      173.76     11.83 o 
  -3   7  10       11.56       15.95      6.77 o 
  -2   7  10      112.21      141.86      9.52 o 
  -1   7  10     2283.88     2241.86     31.61 o 
   0   7  10      784.17      823.16     19.09 o 
   1   7  10     2498.97     2394.03     42.70 o 
   2   7  10      114.47      121.93      9.92 o 
   3   7  10        6.26       10.95      7.41 o 
   4   7  10      137.82      123.99     12.22 o 
   5   7  10      117.44      140.29     12.22 o 
  -7   8  10       76.29       79.42     10.80 o 
  -6   8  10        3.12        1.87      6.77 o 
  -5   8  10      523.80      544.50     18.55 o 
  -4   8  10      464.71      434.16     16.59 o 
  -3   8  10      896.48      976.65     21.70 o 
  -2   8  10       33.30       23.27      6.23 o 
  -1   8  10       18.59       31.61      6.58 o 
   0   8  10      273.83      254.85     11.44 o 
   1   8  10      522.89      515.54     16.20 o 
   2   8  10        4.17        6.53      5.79 o 
   3   8  10      417.04      463.22     17.03 o 
   4   8  10       87.97       81.38     10.01 o 
   5   8  10      202.44      248.03     14.38 o 
  -7   9  10       62.34       69.60     10.36 o 
  -6   9  10        2.91       19.98      7.36 o 
  -5   9  10      127.42      157.27     11.73 o 
  -4   9  10        8.73        1.52      7.22 o 
  -3   9  10        6.99        3.63      6.53 o 
  -2   9  10        6.88        2.36      6.28 o 
  -1   9  10      147.96      134.25      9.33 o 
   0   9  10       56.89       56.50      7.46 o 
   1   9  10      276.30      269.87     12.71 o 
   2   9  10       19.29       13.01      6.77 o 
   3   9  10       11.78       -6.77      6.77 o 
   4   9  10       29.64       33.57      8.34 o 
   5   9  10        7.71       18.06      7.66 o 
  -7  10  10       89.08      106.27     11.24 o 
  -6  10  10       43.16       18.75      8.44 o 
  -5  10  10      202.50      217.01     12.91 o 
  -4  10  10       17.30       26.16      7.36 o 
  -3  10  10       77.20       92.92      8.93 o 
  -2  10  10      244.80      234.68     11.88 o 
  -1  10  10      232.98      217.79     11.24 o 
   0  10  10       64.25       49.09      7.66 o 
   1  10  10      372.42      393.61     14.28 o 
   2  10  10      152.61      141.91     11.00 o 
   3  10  10        3.93       -2.21      6.04 o 
   4  10  10        8.24        7.51      7.46 o 
   5  10  10       44.06       64.69      9.33 o 
  -6  11  10        0.38       -4.02      7.41 o 
  -5  11  10      120.86      136.41     11.58 o 
  -4  11  10       67.45       62.44      8.74 o 
  -3  11  10     1511.92     1650.88     28.96 o 
  -2  11  10      515.53      494.14     16.84 o 
  -1  11  10        0.90       -5.60      5.84 o 
   0  11  10      249.08      244.74     11.83 o 
   1  11  10       55.56       69.01      8.25 o 
   2  11  10      158.34      168.02     11.14 o 
   3  11  10        0.14       -2.41      6.33 o 
   4  11  10      156.50      143.33     13.35 o 
   5  11  10       23.24       17.72      8.10 o 
  -6  12  10      115.03      106.51     11.39 o 
  -5  12  10      110.15      108.87     10.36 o 
  -4  12  10       14.94        7.76      8.34 o 
  -3  12  10       60.19       47.71      8.93 o 
  -2  12  10       10.70       18.41      7.26 o 
  -1  12  10      291.46      289.11     13.15 o 
   0  12  10       15.03       12.37      6.72 o 
   1  12  10      585.56      570.32     18.21 o 
   2  12  10      106.47      114.61     10.60 o 
   3  12  10        0.05       14.48      6.82 o 
   4  12  10       21.38       34.61      7.71 o 
   5  12  10       22.61       13.15      8.44 o 
  -6  13  10        4.34        6.33      8.15 o 
  -5  13  10       69.33       82.66      9.92 o 
  -4  13  10       17.37       30.19      7.85 o 
  -3  13  10      333.11      343.99     15.17 o 
  -2  13  10       48.13       59.74      8.39 o 
  -1  13  10      174.19      169.10     11.53 o 
   0  13  10        5.38       -0.59      6.04 o 
   1  13  10       73.17       71.76      8.98 o 
   2  13  10       29.62        2.36      7.80 o 
   3  13  10      287.28      295.79     14.82 o 
   4  13  10       25.18       32.54      8.15 o 
  -6  14  10       75.88       61.41     10.41 o 
  -5  14  10      110.68      134.84     12.17 o 
  -4  14  10       28.82       23.95      7.76 o 
  -3  14  10      101.89      108.43     10.46 o 
  -2  14  10       18.19       31.71      8.00 o 
  -1  14  10      410.91      368.53     16.00 o 
   0  14  10        2.62       -4.91      6.23 o 
   1  14  10       11.32        2.65      7.41 o 
   2  14  10       12.75       13.25      7.46 o 
   3  14  10      134.68      136.06     12.42 o 
   4  14  10        3.05       -5.30      7.46 o 
  -6  15  10        0.60        1.33      9.03 o 
  -5  15  10      140.57      178.18     13.89 o 
  -4  15  10       40.97       48.40      8.88 o 
  -3  15  10        0.46       12.22      7.85 o 
  -2  15  10        2.22       -7.02      7.02 o 
  -1  15  10      324.00      330.93     14.82 o 
   0  15  10       85.31       90.07      9.62 o 
   1  15  10       33.86       46.34      8.30 o 
   2  15  10       19.69       14.33      8.10 o 
   3  15  10      283.57      301.14     16.10 o 
   4  15  10        0.96       17.52      7.56 o 
  -5  16  10       39.84       32.84      8.93 o 
  -4  16  10        8.70       -6.82      6.92 o 
  -3  16  10        2.60       -7.41      7.41 o 
  -2  16  10       40.31       44.96      9.18 o 
  -1  16  10      211.38      206.45     13.89 o 
   0  16  10        2.66       10.01      6.38 o 
   1  16  10       12.26       18.36      7.76 o 
   2  16  10        8.35        6.38      7.85 o 
   3  16  10       24.18       17.08      8.20 o 
   4  16  10       40.54       46.34      9.18 o 
  -5  17  10      116.69      102.93     11.78 o 
  -4  17  10        0.04       -7.17      7.17 o 
  -3  17  10      105.94      107.25     10.95 o 
  -2  17  10       18.14       17.57      8.59 o 
  -1  17  10        2.27        7.56      7.85 o 
   0  17  10       19.09       19.19      6.82 o 
   1  17  10        6.25       17.03      7.56 o 
   2  17  10       11.34       11.83      7.85 o 
   3  17  10        2.43       -7.07      7.07 o 
  -5  18  10       13.50       13.45      8.74 o 
  -4  18  10        0.10       -4.61      7.31 o 
  -3  18  10      114.16      101.12     11.53 o 
  -2  18  10       20.19       14.58      8.49 o 
  -1  18  10       47.96       48.64      8.88 o 
   0  18  10        5.36       -6.68      6.68 o 
   1  18  10      101.79       97.34     10.60 o 
   2  18  10       47.29       54.24      9.62 o 
   3  18  10       78.99       78.05     10.80 o 
  -4  19  10        3.46       -7.95      8.05 o 
  -3  19  10      167.00      170.96     14.19 o 
  -2  19  10       28.42       29.16      8.93 o 
  -1  19  10       27.00       39.27      8.44 o 
   0  19  10       20.39       17.23      7.76 o 
   1  19  10      134.96      165.51     13.01 o 
   2  19  10       13.21        4.37      9.57 o 
  -4  20  10       18.76        7.56      9.42 o 
  -3  20  10      140.03      136.06     13.20 o 
  -2  20  10       91.03       87.91     11.49 o 
  -1  20  10       10.56       11.53      7.85 o 
   0  20  10       11.86       -1.47      7.31 o 
   1  20  10      138.43      163.65     13.55 o 
   2  20  10       74.06       86.10     11.39 o 
  -3  21  10        0.20       -0.64      8.79 o 
  -2  21  10       19.06       18.01      8.39 o 
  -1  21  10        1.27       -7.17      7.17 o 
   0  21  10       16.73       24.64      8.05 o 
   1  21  10       72.62       61.01     11.00 o 
  -2  22  10      253.39      235.22     16.35 o 
  -1  22  10        2.06       10.55      8.79 o 
   0  22  10        0.48       12.37      7.71 o 
  -7   1  11        0.16       -6.77      6.77 o 
  -6   1  11       10.57        7.71      6.68 o 
  -5   1  11       18.03       24.10      7.31 o 
  -4   1  11       54.12       70.29      8.54 o 
  -3   1  11       13.48        8.30      6.72 o 
  -2   1  11       13.12        6.04      5.40 o 
  -1   1  11       36.50       30.53      6.28 o 
   0   1  11      532.80      501.70     20.76 o 
   1   1  11      319.64      362.69     13.74 o 
   2   1  11      569.67      423.65     22.24 o 
   3   1  11       43.78       23.46      7.85 o 
   4   1  11       19.69       34.61      7.76 o 
   5   1  11        2.70       -7.07      7.07 o 
  -7   2  11        6.19        7.46      7.31 o 
  -6   2  11        0.08        2.16      6.63 o 
  -5   2  11       57.48       56.60      8.54 o 
  -4   2  11       94.06      121.93     10.70 o 
  -3   2  11        3.57        1.33      5.84 o 
  -2   2  11      247.48      312.82     12.66 o 
  -1   2  11        1.84        8.05      5.30 o 
   0   2  11       45.98       50.85      7.76 o 
   1   2  11        9.79        3.78      6.23 o 
   2   2  11      206.15      197.67     13.74 o 
   3   2  11        0.72       13.94      6.33 o 
   4   2  11      235.27      284.06     14.63 o 
   5   2  11       12.94       -4.17      8.05 o 
  -7   3  11        6.56       -5.99      7.61 o 
  -6   3  11        6.15       -6.43      6.43 o 
  -5   3  11      105.01      135.08     11.29 o 
  -4   3  11       40.51       78.88      8.74 o 
  -3   3  11        7.81       -6.28      6.28 o 
  -2   3  11      152.51      144.41      9.47 o 
  -1   3  11       28.53       31.32      6.38 o 
   0   3  11      916.75      867.58     26.31 o 
   1   3  11       94.58      109.71      9.47 o 
   2   3  11      203.53      161.69     12.86 o 
   3   3  11       31.84       23.56      7.26 o 
   4   3  11       52.62       51.54      8.79 o 
   5   3  11        2.20       -7.26      7.26 o 
  -7   4  11       92.59       80.30     10.36 o 
  -6   4  11        0.10        1.96      6.53 o 
  -5   4  11      161.53      117.61     10.60 o 
  -4   4  11      343.31      403.73     15.22 o 
  -3   4  11      285.91      216.71     12.27 o 
  -2   4  11       35.91       63.76      7.31 o 
  -1   4  11      310.19      331.77     13.45 o 
   0   4  11      266.80      259.91     12.47 o 
   1   4  11      123.25      137.78     10.60 o 
   2   4  11       25.37       22.24      7.02 o 
   3   4  11      453.77      406.28     20.03 o 
   4   4  11      132.78      182.40     12.57 o 
   5   4  11        4.17        3.29      7.31 o 
  -7   5  11       68.58       65.82      9.87 o 
  -6   5  11        1.59        2.31      6.77 o 
  -5   5  11       27.49       23.95      7.56 o 
  -4   5  11      337.88      337.41     14.43 o 
  -3   5  11      764.83      687.93     19.34 o 
  -2   5  11        4.05       -5.20      5.20 o 
  -1   5  11     1695.12     1811.68     30.73 o 
   0   5  11        7.92        5.20      6.18 o 
   1   5  11       76.51       61.45      7.95 o 
   2   5  11      832.16      710.31     24.15 o 
   3   5  11        3.50        1.82      7.22 o 
   4   5  11       31.00       38.24      8.59 o 
   5   5  11      141.34      102.59     12.71 o 
  -7   6  11      166.02      157.02     13.89 o 
  -6   6  11       39.75       32.25      8.20 o 
  -5   6  11      582.71      551.32     19.24 o 
  -4   6  11      512.90      459.09     16.79 o 
  -3   6  11       95.83       62.58      8.44 o 
  -2   6  11      414.03      510.93     15.66 o 
  -1   6  11       68.59       69.46      8.59 o 
   0   6  11      424.77      420.90     15.27 o 
   1   6  11     1308.75     1437.21     26.95 o 
   2   6  11       69.34       70.83      8.98 o 
   3   6  11      499.02      478.33     21.65 o 
   4   6  11      112.23      129.49     11.68 o 
   5   6  11        0.44        2.80      8.20 o 
  -7   7  11      126.78      136.55     13.60 o 
  -6   7  11       11.09        1.08      7.66 o 
  -5   7  11      114.83       92.38     10.06 o 
  -4   7  11      179.97      181.76     11.73 o 
  -3   7  11      786.61      689.60     19.78 o 
  -2   7  11        5.88       -1.47      5.99 o 
  -1   7  11     1398.52     1469.46     26.75 o 
   0   7  11      664.56      777.85     19.63 o 
   1   7  11        8.32        9.33      6.63 o 
   2   7  11      308.27      300.06     14.28 o 
   3   7  11       26.55       20.52      7.56 o 
   4   7  11      231.13      295.49     15.12 o 
   5   7  11      248.60      225.01     18.01 o 
  -7   8  11      283.28      244.79     16.59 o 
  -6   8  11       40.91       37.65      8.49 o 
  -5   8  11      412.37      400.34     17.23 o 
  -4   8  11      570.03      610.77     18.80 o 
  -3   8  11       83.68       75.79      8.93 o 
  -2   8  11      201.04      192.95     11.19 o 
  -1   8  11       41.12       42.02      7.46 o 
   0   8  11      161.83      146.32     11.24 o 
   1   8  11      382.20      390.67     15.12 o 
   2   8  11      307.43      311.20     14.73 o 
   3   8  11       11.97        0.10      7.02 o 
   4   8  11      157.15      166.40     13.20 o 
   5   8  11        0.44       -7.26      7.26 o 
  -7   9  11        4.25        0.69      9.03 o 
  -6   9  11       71.50       70.04      9.42 o 
  -5   9  11      151.24      140.87     12.27 o 
  -4   9  11       25.94       34.26      8.44 o 
  -3   9  11      680.89      624.02     19.44 o 
  -2   9  11      648.45      666.48     18.70 o 
  -1   9  11       72.77       90.37      8.84 o 
   0   9  11     1366.93     1445.46     26.56 o 
   1   9  11      374.77      396.36     15.27 o 
   2   9  11       53.49       70.44      8.44 o 
   3   9  11       18.05       29.65      7.26 o 
   4   9  11      118.90      113.98     10.95 o 
   5   9  11       62.36       72.25     10.46 o 
  -6  10  11        3.87       -2.01      6.92 o 
  -5  10  11       24.21       32.99      8.59 o 
  -4  10  11      260.99      315.86     14.48 o 
  -3  10  11       99.76      112.11     10.60 o 
  -2  10  11        8.08        4.32      6.68 o 
  -1  10  11       53.34       47.37      7.56 o 
   0  10  11       73.28       54.73      8.34 o 
   1  10  11      255.08      255.54     13.11 o 
   2  10  11      549.03      575.77     19.44 o 
   3  10  11        6.48        2.31      6.33 o 
   4  10  11      131.45      151.18     12.86 o 
  -6  11  11       16.85       34.61      8.25 o 
  -5  11  11       40.73       20.62      8.30 o 
  -4  11  11      125.72      125.95     11.73 o 
  -3  11  11      482.47      460.22     17.38 o 
  -2  11  11      223.16      222.85     12.12 o 
  -1  11  11       44.23       63.71      8.30 o 
   0  11  11      209.86      231.24     12.32 o 
   1  11  11       32.58       33.28      8.20 o 
   2  11  11       96.04      104.06     10.65 o 
   3  11  11        1.79       -1.08      6.68 o 
   4  11  11       10.15       16.10      7.41 o 
  -6  12  11      224.80      245.03     14.53 o 
  -5  12  11       95.66       84.18     10.75 o 
  -4  12  11      178.36      168.66     13.06 o 
  -3  12  11       17.74       33.43      8.44 o 
  -2  12  11      158.25      183.58     11.73 o 
  -1  12  11        0.28       -0.44      6.58 o 
   0  12  11      107.74      104.11      9.82 o 
   1  12  11     1175.25     1255.70     26.95 o 
   2  12  11      128.18      173.27     11.88 o 
   3  12  11       82.14       97.73     10.41 o 
   4  12  11       36.82       38.88      8.79 o 
  -6  13  11        0.72       -3.19      8.39 o 
  -5  13  11       10.95       16.64      8.93 o 
  -4  13  11      133.05      109.66     11.09 o 
  -3  13  11      748.09      739.42     22.33 o 
  -2  13  11      154.70      152.46     12.22 o 
  -1  13  11      831.23      866.45     22.24 o 
   0  13  11        9.05       12.22      6.63 o 
   1  13  11      192.63      192.17     13.01 o 
   2  13  11      109.23      130.62     11.73 o 
   3  13  11       21.64       34.61      8.25 o 
   4  13  11       57.85       46.48      9.47 o 
  -5  14  11      260.19      254.90     15.31 o 
  -4  14  11      129.50      131.30     12.03 o 
  -3  14  11      103.37      121.14     11.24 o 
  -2  14  11       45.45       71.57      9.18 o 
  -1  14  11       68.92       59.88      9.13 o 
   0  14  11      128.54      103.57     10.06 o 
   1  14  11      969.98      981.01     25.23 o 
   2  14  11      424.45      475.78     18.75 o 
   3  14  11      211.85      250.53     14.63 o 
   4  14  11        8.97       -7.41      7.41 o 
  -5  15  11       66.76       60.62     10.50 o 
  -4  15  11        6.40        5.89      7.80 o 
  -3  15  11      527.23      491.39     19.00 o 
  -2  15  11     1034.15     1074.13     25.77 o 
  -1  15  11      223.61      219.70     13.45 o 
   0  15  11       67.82       85.06      9.47 o 
   1  15  11       35.65       22.82      8.44 o 
   2  15  11       78.68       89.63     10.90 o 
   3  15  11       77.65       96.89     11.09 o 
  -5  16  11      169.04      155.89     13.79 o 
  -4  16  11        0.28       -2.80      7.71 o 
  -3  16  11        2.29       21.06      8.00 o 
  -2  16  11        0.40       18.16      8.00 o 
  -1  16  11      161.37      191.43     12.57 o 
   0  16  11       52.21       49.13      8.44 o 
   1  16  11      114.68      105.34     11.09 o 
   2  16  11      556.60      694.90     22.19 o 
   3  16  11       69.57       75.54     10.41 o 
  -4  17  11        7.81       11.73      8.15 o 
  -3  17  11      106.70       80.16     10.70 o 
  -2  17  11     1182.51     1254.86     29.65 o 
  -1  17  11       60.21       54.39      9.28 o 
   0  17  11       71.86       54.98      9.28 o 
   1  17  11        8.49        5.06      7.66 o 
   2  17  11        0.22        0.15      8.59 o 
   3  17  11       95.98       94.05     11.44 o 
  -4  18  11       18.95       11.53      8.59 o 
  -3  18  11       96.99       80.30     10.90 o 
  -2  18  11        0.17        6.43      8.69 o 
  -1  18  11       83.22       87.52     10.41 o 
   0  18  11        5.89       -6.97      6.97 o 
   1  18  11      106.97      108.23     11.49 o 
   2  18  11      572.65      597.37     22.38 o 
  -3  19  11       74.15       57.58     10.06 o 
  -2  19  11      329.56      356.65     17.67 o 
  -1  19  11       54.63       59.44      9.82 o 
   0  19  11        2.10        6.33      6.58 o 
   1  19  11       88.21       98.61     11.53 o 
   2  19  11        0.16       -2.55      8.64 o 
  -3  20  11       22.48       29.89     10.01 o 
  -2  20  11       31.62       16.15      9.77 o 
  -1  20  11       14.11       21.89      8.05 o 
   0  20  11       24.45       23.46      8.79 o 
   1  20  11      202.05      220.83     15.22 o 
  -2  21  11      106.51       84.52     11.98 o 
  -1  21  11      120.86      116.28     12.03 o 
   0  21  11        2.16        2.60      8.30 o 
  -7   0  12      241.80      237.42     15.07 o 
  -6   0  12        0.70       -6.14      6.14 o 
  -5   0  12        3.37       11.58      6.77 o 
  -4   0  12      183.08      199.14     12.27 o 
  -3   0  12      503.01      480.89     17.38 o 
  -2   0  12      128.82      177.69     10.65 o 
  -1   0  12        0.71        8.54      5.84 o 
   0   0  12     2404.69     1876.38     67.44 o 
   1   0  12      559.50      596.43     26.26 o 
   2   0  12        8.33        3.09      7.31 o 
   3   0  12       68.50       72.45      9.28 o 
   4   0  12      347.90      281.50     21.89 o 
   5   0  12      242.58      308.21     16.44 o 
  -7   1  12      173.16      137.49     13.25 o 
  -6   1  12        0.52       13.30      6.77 o 
  -5   1  12       36.74       43.83      7.56 o 
  -4   1  12     1540.68     1438.49     28.42 o 
  -3   1  12      536.65      542.83     18.55 o 
  -2   1  12       16.56       10.95      5.79 o 
  -1   1  12       95.96       98.17      8.64 o 
   0   1  12      844.63      913.28     21.35 o 
   1   1  12      466.47      402.65     19.39 o 
   2   1  12      590.60      676.05     19.78 o 
   3   1  12        7.97       -6.82      6.82 o 
   4   1  12      333.59      276.25     18.95 o 
   5   1  12      112.29      155.45     13.99 o 
  -7   2  12      358.67      323.52     17.28 o 
  -6   2  12        1.11       -1.82      6.58 o 
  -5   2  12        0.11        7.95      6.28 o 
  -4   2  12      265.79      275.07     13.99 o 
  -3   2  12      941.36      953.23     23.17 o 
  -2   2  12      113.94      112.06      9.47 o 
  -1   2  12      160.83      159.18     10.16 o 
   0   2  12      585.86      581.95     17.52 o 
   1   2  12      275.45      258.92     15.66 o 
   2   2  12        0.21        3.53      6.82 o 
   3   2  12       13.24       16.79      7.36 o 
   4   2  12       83.65       55.42     10.50 o 
   5   2  12      231.24      239.78     15.17 o 
  -7   3  12       99.77       79.91     11.49 o 
  -6   3  12        5.54       -6.33      7.12 o 
  -5   3  12        0.96       -6.58      6.58 o 
  -4   3  12      325.59      328.87     15.22 o 
  -3   3  12     1041.45     1152.13     25.67 o 
  -2   3  12      129.12       96.45      9.42 o 
  -1   3  12      114.26      119.33      9.67 o 
   0   3  12        6.38       -5.84      5.84 o 
   1   3  12     1710.46     1528.80     53.85 o 
   2   3  12       20.53       29.65      7.46 o 
   3   3  12      454.05      474.46     17.67 o 
   4   3  12      122.33       86.10     11.53 o 
   5   3  12        3.55       14.38      8.49 o 
  -7   4  12      316.53      321.70     17.28 o 
  -6   4  12       22.26       -7.41      7.41 o 
  -5   4  12       45.85       59.74      8.49 o 
  -4   4  12      131.53      103.23     10.70 o 
  -3   4  12      837.29      892.51     22.73 o 
  -2   4  12       80.39       60.18      7.95 o 
  -1   4  12      279.55      308.65     13.35 o 
   0   4  12       89.72       95.23      8.74 o 
   1   4  12      270.84      214.60     13.45 o 
   2   4  12      210.01      277.09     13.60 o 
   3   4  12      145.42      179.26     12.07 o 
   4   4  12        8.91       32.40      7.61 o 
   5   4  12      160.49      174.30     14.04 o 
  -7   5  12       81.18      107.89     11.83 o 
  -6   5  12       43.04       39.12      8.59 o 
  -5   5  12       50.32       41.13      8.39 o 
  -4   5  12      554.71      553.24     19.24 o 
  -3   5  12      877.06      900.81     22.28 o 
  -2   5  12      302.43      255.19     12.42 o 
  -1   5  12      246.39      219.02     11.78 o 
   0   5  12       62.45       64.74      8.10 o 
   1   5  12      606.47      603.31     22.24 o 
   2   5  12      158.46      170.62     11.68 o 
   3   5  12      259.77      289.70     14.77 o 
   4   5  12       56.51       43.44      8.93 o 
   5   5  12       34.18       44.77      9.67 o 
  -7   6  12      325.92      260.99     17.52 o 
  -6   6  12      197.07      176.90     13.89 o 
  -5   6  12       90.32       96.16     10.85 o 
  -4   6  12      137.27      142.15     11.98 o 
  -3   6  12       81.03       83.98      9.82 o 
  -2   6  12      433.37      441.52     16.35 o 
  -1   6  12      182.41      170.67     10.60 o 
   0   6  12      576.55      608.21     18.21 o 
   1   6  12      495.51      547.20     19.19 o 
   2   6  12      155.24      165.76     11.34 o 
   3   6  12        0.47       13.01      7.31 o 
   4   6  12      213.74      206.84     16.35 o 
   5   6  12       73.55       61.99     11.09 o 
  -6   7  12       31.39       26.85      8.98 o 
  -5   7  12      161.37      157.37     12.52 o 
  -4   7  12      271.39      259.02     14.48 o 
  -3   7  12      456.48      454.23     16.69 o 
  -2   7  12      415.32      460.91     16.49 o 
  -1   7  12        5.58       15.17      6.28 o 
   0   7  12     1363.77     1393.53     27.34 o 
   1   7  12       43.12       48.45      8.05 o 
   2   7  12      466.22      499.20     17.97 o 
   3   7  12       45.06       74.85      9.23 o 
   4   7  12       39.10       14.97      9.18 o 
  -6   8  12       66.88       73.68     10.31 o 
  -5   8  12      244.81      252.30     14.33 o 
  -4   8  12      501.86      469.16     18.51 o 
  -3   8  12       15.50       39.02      8.25 o 
  -2   8  12       99.88      101.85      9.92 o 
  -1   8  12       28.51       31.22      7.02 o 
   0   8  12       81.56       80.45      9.42 o 
   1   8  12      416.13      415.75     17.08 o 
   2   8  12      142.55      129.54     11.93 o 
   3   8  12       34.60       41.58      8.10 o 
   4   8  12      246.60      255.54     17.52 o 
  -6   9  12        3.09        1.42      8.20 o 
  -5   9  12       89.84       90.91     10.41 o 
  -4   9  12       17.20       27.09      7.85 o 
  -3   9  12      655.89      651.80     20.08 o 
  -2   9  12      410.46      390.32     16.05 o 
  -1   9  12      126.79      116.04     10.65 o 
   0   9  12      677.57      621.42     19.78 o 
   1   9  12        0.60       -4.81      6.82 o 
   2   9  12       94.34       91.69     10.41 o 
   3   9  12       14.91       20.32      8.00 o 
   4   9  12        1.24       -8.15      8.15 o 
  -6  10  12       70.91       70.58     10.41 o 
  -5  10  12      154.50      148.78     13.06 o 
  -4  10  12      212.29      189.71     13.69 o 
  -3  10  12        5.97       -2.70      7.22 o 
  -2  10  12       16.02       22.33      7.76 o 
  -1  10  12       48.65       50.16      8.49 o 
   0  10  12       14.49       23.12      7.02 o 
   2  10  12      495.92      571.94     19.83 o 
   3  10  12      114.35      127.52     11.24 o 
   4  10  12       60.47       83.40     10.55 o 
  -6  11  12        4.55       -8.69      8.69 o 
  -5  11  12        6.01       17.77      8.15 o 
  -4  11  12        1.28        2.16      7.02 o 
  -3  11  12      241.94      234.38     13.65 o 
  -2  11  12      256.97      284.94     14.23 o 
  -1  11  12      442.86      400.04     16.15 o 
   0  11  12        0.60        3.39      6.97 o 
   1  11  12      107.17      103.23     10.36 o 
   2  11  12       20.44       24.20      7.90 o 
   3  11  12       21.10       40.45      8.30 o 
   4  11  12        5.79       17.57      7.80 o 
  -6  12  12      127.02       98.51     12.42 o 
  -5  12  12      131.22      147.40     13.06 o 
  -4  12  12      100.99       83.54     11.00 o 
  -3  12  12       19.71        3.09      7.85 o 
  -2  12  12        1.90       -7.12      7.12 o 
  -1  12  12       72.66       59.49      9.52 o 
   0  12  12       29.86       21.45      7.80 o 
   1  12  12       28.59       37.06      8.20 o 
   2  12  12      221.29      231.44     14.38 o 
   3  12  12      145.80      207.09     13.60 o 
   4  12  12       25.00       29.84      8.79 o 
  -5  13  12       10.89       12.52      8.25 o 
  -4  13  12        0.66       12.52      7.26 o 
  -3  13  12        7.91       22.33      7.51 o 
  -2  13  12      149.46      152.26     12.61 o 
  -1  13  12      132.86      137.78     11.19 o 
   0  13  12      226.26      233.15     14.09 o 
   1  13  12       23.13       31.41      8.00 o 
   2  13  12        6.10        0.74      7.17 o 
   3  13  12       14.70       36.91      8.34 o 
  -5  14  12      109.99      104.11     11.98 o 
  -4  14  12      214.45      222.36     14.58 o 
  -3  14  12        1.43       -6.43      7.31 o 
  -2  14  12       10.65        2.75      7.56 o 
  -1  14  12        2.21       16.15      7.36 o 
   0  14  12       39.85       31.02      8.74 o 
   1  14  12        6.43        9.67      7.61 o 
   2  14  12       15.10       22.48      8.15 o 
   3  14  12        5.02        4.02      8.49 o 
  -5  15  12        0.83       -2.01      8.54 o 
  -4  15  12       34.87       40.64      9.33 o 
  -3  15  12        8.75       19.29      7.61 o 
  -2  15  12       15.51       20.76      8.15 o 
  -1  15  12        0.58       20.91      7.31 o 
   0  15  12      343.43      297.21     15.81 o 
   1  15  12       32.09       37.21      8.39 o 
   2  15  12       52.32       58.41      9.47 o 
   3  15  12        8.16       -7.90      7.90 o 
  -4  16  12      143.13      112.75     12.37 o 
  -3  16  12       25.75       27.00      8.64 o 
  -2  16  12       21.72       10.85      8.59 o 
  -1  16  12       11.66        7.17      7.56 o 
   0  16  12       32.93       28.08      8.39 o 
   1  16  12        8.68       -7.36      7.36 o 
   2  16  12        2.25       -7.36      7.36 o 
  -4  17  12       20.68       42.95      9.28 o 
  -3  17  12       18.51       13.30      8.79 o 
  -2  17  12        8.99       10.55      8.93 o 
  -1  17  12        5.14       10.50      7.56 o 
   0  17  12       39.96       36.81      8.44 o 
   1  17  12       17.58       16.79      8.44 o 
   2  17  12       58.14       67.84     10.90 o 
  -3  18  12      123.17      157.02     13.65 o 
  -2  18  12      106.29       86.59     11.63 o 
  -1  18  12        0.15       -7.90      7.90 o 
   0  18  12       43.92       61.85      9.67 o 
   1  18  12        1.06       -4.86      7.61 o 
  -3  19  12        0.82       15.76      8.15 o 
  -2  19  12       20.14       23.17      9.08 o 
  -1  19  12        6.04       13.01      8.30 o 
   0  19  12       60.95       68.18     10.21 o 
   1  19  12       16.73        3.24      9.13 o 
  -1  20  12       67.63       78.19     11.39 o 
  -6   1  13        2.56        9.33      7.66 o 
  -5   1  13        5.14       -2.70      6.82 o 
  -4   1  13      168.14      169.10     11.29 o 
  -3   1  13      208.74      212.88     13.06 o 
  -2   1  13      139.10      169.25     11.63 o 
  -1   1  13        7.16       14.43      5.84 o 
   0   1  13       30.07       34.65      7.61 o 
   1   1  13      295.25      348.75     15.51 o 
   2   1  13       16.98       26.31      7.36 o 
   3   1  13       30.26       38.29      7.85 o 
   4   1  13        0.50       -2.55      7.41 o 
  -6   2  13        9.13        2.75      7.95 o 
  -5   2  13       19.98       25.48      7.17 o 
  -4   2  13        4.18       -6.87      6.87 o 
  -3   2  13      202.36      194.28     12.91 o 
  -2   2  13      111.28      124.92     10.41 o 
  -1   2  13      215.07      220.98     12.66 o 
   0   2  13       47.57       57.04      8.20 o 
   1   2  13      333.27      297.01     15.07 o 
   2   2  13        0.89       17.08      7.17 o 
   3   2  13       47.69       46.63      8.64 o 
   4   2  13       12.55        5.15      7.80 o 
  -6   3  13        5.35       -5.25      7.71 o 
  -5   3  13       16.79       11.58      7.22 o 
  -4   3  13      252.26      250.38     13.84 o 
  -3   3  13        1.09       10.26      7.51 o 
  -2   3  13      126.16      185.84     11.49 o 
  -1   3  13        1.23       17.08      6.23 o 
   0   3  13       13.71       12.52      7.02 o 
   1   3  13      354.08      387.82     16.30 o 
   2   3  13        2.69        2.06      7.12 o 
   3   3  13       47.70       43.05      8.49 o 
   4   3  13       33.12       23.07      8.54 o 
  -6   4  13       96.03       99.89     10.90 o 
  -5   4  13        4.22       -0.98      7.36 o 
  -4   4  13       12.06       -5.99      7.66 o 
  -3   4  13      432.31      402.30     16.84 o 
  -2   4  13       50.28       72.79      8.74 o 
  -1   4  13        1.87       -0.54      6.23 o 
   0   4  13      385.33      398.42     16.54 o 
   1   4  13       71.00       66.22      9.18 o 
   2   4  13      226.43      234.92     14.19 o 
   3   4  13        1.26       12.17      6.82 o 
   4   4  13       10.10        6.63      7.36 o 
  -6   5  13        0.34       -7.76      7.76 o 
  -5   5  13       13.84       -7.26      7.26 o 
  -4   5  13      153.30      170.37     12.66 o 
  -3   5  13      363.25      363.97     16.00 o 
  -2   5  13       72.25       66.46      8.74 o 
  -1   5  13        3.27       -1.72      5.89 o 
   0   5  13      314.72      289.99     14.09 o 
   1   5  13        3.13       16.00      7.36 o 
   2   5  13      111.76      131.50     12.61 o 
   3   5  13        0.10       -6.92      6.92 o 
   4   5  13       56.92       56.50      9.67 o 
  -6   6  13      259.46      236.98     14.73 o 
  -5   6  13        1.50       -0.88      7.17 o 
  -4   6  13      220.31      233.89     13.55 o 
  -3   6  13      150.83      144.16     12.71 o 
  -2   6  13      132.46      169.49     11.58 o 
  -1   6  13        0.48        7.02      6.63 o 
   0   6  13      225.86      233.20     12.71 o 
   1   6  13      406.02      410.89     16.44 o 
   2   6  13      374.60      391.31     18.41 o 
   3   6  13        2.82        6.58      6.82 o 
   4   6  13      161.53      185.44     14.58 o 
  -6   7  13       42.67       62.19     10.11 o 
  -5   7  13       23.95       34.61      8.00 o 
  -4   7  13      107.84      114.27     11.29 o 
  -3   7  13      158.34      170.37     11.83 o 
  -2   7  13      709.72      673.79     20.32 o 
  -1   7  13       21.35       34.36      7.51 o 
   0   7  13      272.96      270.12     13.99 o 
   1   7  13       99.03      100.58     10.95 o 
   2   7  13       11.02       25.52      8.00 o 
   3   7  13        1.16        0.39      7.31 o 
   4   7  13       41.46       54.78      9.62 o 
  -6   8  13       80.49      111.47     11.29 o 
  -5   8  13        0.22       -6.77      6.77 o 
  -4   8  13      211.44      207.63     13.30 o 
  -3   8  13      339.98      336.43     15.66 o 
  -2   8  13       18.60        4.32      8.00 o 
  -1   8  13      246.45      287.34     13.69 o 
   0   8  13       53.84       68.13      8.69 o 
   1   8  13      150.26      151.82     12.52 o 
   2   8  13      247.46      230.60     14.19 o 
   3   8  13      119.05      130.32     13.01 o 
   4   8  13       67.68      105.63     11.04 o 
  -6   9  13        1.37       -7.56      7.56 o 
  -5   9  13       85.86       83.44     10.31 o 
  -4   9  13       92.66      118.69     11.14 o 
  -3   9  13       44.33       38.97      8.49 o 
  -2   9  13      329.73      350.12     15.51 o 
  -1   9  13       48.89       38.78      8.10 o 
   0   9  13       80.59       89.48      9.82 o 
   1   9  13      700.96      680.57     21.50 o 
   2   9  13       53.37       50.95      9.33 o 
   3   9  13       49.12       38.68      9.18 o 
   4   9  13        7.19       19.93      8.15 o 
  -6  10  13       46.56       74.66     10.60 o 
  -5  10  13       96.25       79.86     10.70 o 
  -4  10  13       81.02       66.85      9.96 o 
  -3  10  13      323.70      292.79     15.46 o 
  -2  10  13       22.49       10.70      7.66 o 
  -1  10  13       50.00       61.11      8.64 o 
   0  10  13        6.87       -3.29      6.92 o 
   1  10  13       45.61       56.79      9.08 o 
   2  10  13      122.08      119.77     11.34 o 
   3  10  13      136.66      162.67     14.09 o 
  -5  11  13       48.70       40.05      9.33 o 
  -4  11  13       71.73       65.09      9.77 o 
  -3  11  13       52.06       49.92      8.59 o 
  -2  11  13       93.11      125.51     11.34 o 
  -1  11  13      197.79      257.06     13.94 o 
   0  11  13      262.48      308.35     14.73 o 
   1  11  13      259.29      269.97     14.48 o 
   2  11  13        1.06       -7.31      7.31 o 
   3  11  13       24.10       27.83      8.79 o 
  -5  12  13      135.89      125.71     12.57 o 
  -4  12  13      222.82      225.60     14.48 o 
  -3  12  13       65.20       79.96      9.57 o 
  -2  12  13      131.70      148.19     12.37 o 
  -1  12  13       32.14       47.27      8.49 o 
   0  12  13       56.05       52.08      9.13 o 
   1  12  13       36.61       38.58      8.39 o 
   2  12  13      135.28      144.56     12.96 o 
   3  12  13       79.07       88.94     11.39 o 
  -5  13  13       93.26       74.12     11.68 o 
  -4  13  13       50.42       55.02      9.82 o 
  -3  13  13       15.72       21.01      8.00 o 
  -2  13  13      139.57      140.09     12.86 o 
  -1  13  13      379.07      400.93     17.33 o 
   0  13  13      615.95      650.38     21.60 o 
   1  13  13       60.29       69.06      9.67 o 
   2  13  13      178.11      211.95     14.43 o 
   3  13  13        1.59       -1.28      8.49 o 
  -4  14  13      292.29      316.70     17.08 o 
  -3  14  13       39.89        0.79      8.74 o 
  -2  14  13      164.54      169.44     13.69 o 
  -1  14  13       37.61       19.14      8.84 o 
   0  14  13       22.97       20.08      8.74 o 
   1  14  13       28.34       17.92      7.95 o 
   2  14  13      106.11      130.57     12.22 o 
  -4  15  13        0.01       24.44      8.25 o 
  -3  15  13        1.23       -8.00      8.00 o 
  -2  15  13      141.72      147.01     13.25 o 
  -1  15  13      270.14      276.25     15.61 o 
   0  15  13      244.98      327.10     16.15 o 
   1  15  13       52.45       49.97      9.18 o 
   2  15  13       81.64       86.93     11.49 o 
  -4  16  13       90.08       69.50     11.49 o 
  -3  16  13      132.84      120.50     11.98 o 
  -2  16  13      146.69      168.02     14.14 o 
  -1  16  13       51.12       45.89      9.57 o 
   0  16  13       31.65       33.13      8.84 o 
   1  16  13        0.47        7.02      8.10 o 
  -3  17  13        4.40       -2.65      8.34 o 
  -2  17  13       48.72       65.68      9.87 o 
  -1  17  13      194.26      197.67     15.61 o 
   0  17  13       19.03       -1.42      8.59 o 
   1  17  13      121.36      120.70     12.27 o 
  -2  18  13       16.34       32.35      9.18 o 
  -1  18  13       55.79       67.64     10.65 o 
   0  18  13        1.05       -7.90      8.05 o 
  -6   0  14      918.19      750.12     25.13 o 
  -5   0  14        5.01       -4.81      7.07 o 
  -4   0  14        8.21       16.93      6.92 o 
  -3   0  14        2.36       15.22      7.95 o 
  -2   0  14       18.43       35.68      8.05 o 
  -1   0  14      398.84      335.94     16.93 o 
   0   0  14        7.71       17.18      7.07 o 
   1   0  14     1286.83     1277.73     42.51 o 
   2   0  14      354.01      359.74     21.70 o 
   3   0  14       45.47       27.68      8.59 o 
   4   0  14      134.17      102.29     13.50 o 
  -6   1  14        4.26       15.90      9.08 o 
  -5   1  14        0.10       -6.87      6.87 o 
  -4   1  14        8.63        1.33      6.97 o 
  -3   1  14     1161.71     1138.38     31.56 o 
  -2   1  14      863.44      806.52     22.33 o 
  -1   1  14      142.95      164.19     12.03 o 
   0   1  14       46.36       44.47      8.49 o 
   1   1  14       15.31       27.14      8.39 o 
   2   1  14       33.98       53.90      9.08 o 
   3   1  14      187.57      227.80     14.23 o 
   4   1  14       47.45       41.92      9.77 o 
  -6   2  14      281.62      263.39     15.81 o 
  -5   2  14       22.55       22.68      8.44 o 
  -4   2  14        5.12        8.20      6.82 o 
  -3   2  14       35.74       50.07      9.52 o 
  -2   2  14       59.20       76.18      9.42 o 
  -1   2  14        3.75        9.08      6.43 o 
   0   2  14       59.86       53.70      8.54 o 
   1   2  14      606.78      572.87     24.40 o 
   2   2  14      709.04      760.18     23.32 o 
   3   2  14       69.38       90.51     10.31 o 
   4   2  14        0.31       10.90      8.10 o 
  -6   3  14        6.48       -3.14      8.34 o 
  -5   3  14        1.34       -4.02      7.02 o 
  -4   3  14       38.08       29.99      8.25 o 
  -3   3  14     1044.33      911.76     25.92 o 
  -2   3  14     1170.91     1320.05     28.08 o 
  -1   3  14       86.38      104.70      9.62 o 
   0   3  14       10.70       18.55      6.92 o 
   1   3  14       51.35       59.39      9.57 o 
   2   3  14      327.21      390.32     17.82 o 
   3   3  14        0.97       -7.17      7.80 o 
   4   3  14        6.76        2.55      8.10 o 
  -6   4  14       97.10       89.24     11.19 o 
  -5   4  14        0.65        4.76      7.31 o 
  -4   4  14        2.32       -7.51      7.51 o 
  -3   4  14       89.65       78.24     10.31 o 
  -2   4  14      219.24      209.05     13.20 o 
  -1   4  14       63.07       53.40      8.44 o 
   0   4  14      161.64      150.25     12.27 o 
   1   4  14      274.42      263.59     14.97 o 
   2   4  14      632.38      708.10     22.24 o 
   3   4  14       16.62       15.61      7.85 o 
  -6   5  14        2.83       -8.30      8.30 o 
  -5   5  14        9.87        1.67      7.71 o 
  -4   5  14       54.29       39.27      9.03 o 
  -3   5  14      635.67      677.62     21.11 o 
  -2   5  14      498.79      549.85     19.78 o 
  -1   5  14       28.42       28.22      7.95 o 
   0   5  14        0.16       14.14      6.92 o 
   1   5  14       52.56       43.88      9.18 o 
   2   5  14       87.88      126.84     12.07 o 
   3   5  14        4.40        2.21      7.56 o 
  -6   6  14      251.17      203.07     15.66 o 
  -5   6  14        3.96        7.61      7.36 o 
  -4   6  14        1.09       16.54      7.07 o 
  -3   6  14       33.97       36.67      8.93 o 
  -2   6  14        0.09       -7.46      7.46 o 
  -1   6  14       65.27       72.25      8.93 o 
   0   6  14        2.61        3.39      6.82 o 
   1   6  14      401.70      397.39     18.06 o 
   2   6  14      267.46      324.11     16.10 o 
   3   6  14        2.89       13.94      7.51 o 
  -6   7  14        8.70       -9.08      9.08 o 
  -5   7  14        0.07        4.91      7.26 o 
  -4   7  14       45.13       19.98      8.44 o 
  -3   7  14      467.39      492.08     19.29 o 
  -2   7  14      263.16      270.66     14.82 o 
  -1   7  14      144.99      177.69     12.91 o 
   0   7  14       14.16        8.49      6.68 o 
   1   7  14        7.58       14.73      7.90 o 
   2   7  14       24.41       24.30      8.30 o 
   3   7  14      120.29      120.45     12.03 o 
  -5   8  14       13.09       -5.06      7.41 o 
  -4   8  14        3.14        7.41      7.66 o 
  -3   8  14        5.59       21.01      7.51 o 
  -2   8  14      109.61       75.69     10.36 o 
  -1   8  14      184.00      154.72     12.81 o 
   0   8  14        4.16        3.53      6.82 o 
   1   8  14      197.88      242.09     14.33 o 
   2   8  14      112.52      104.80     11.34 o 
   3   8  14       18.28       16.64      8.64 o 
  -5   9  14        3.75       14.58      8.20 o 
  -4   9  14       38.90       20.47      8.44 o 
  -3   9  14       61.63       67.34      9.57 o 
  -2   9  14      184.33      196.63     13.01 o 
  -1   9  14       41.71       68.96      9.52 o 
   0   9  14        5.03        1.91      7.56 o 
   1   9  14        1.30        9.13      8.00 o 
   2   9  14        7.33       10.75      7.51 o 
   3   9  14       58.79       62.63     10.60 o 
  -5  10  14       51.40       62.24      9.92 o 
  -4  10  14       18.86       20.86      8.34 o 
  -3  10  14        4.89       22.82      7.61 o 
  -2  10  14        8.12       -3.19      7.12 o 
  -1  10  14        8.28       -0.44      7.41 o 
   0  10  14      127.50      135.08     12.07 o 
   1  10  14        2.60        2.65      6.87 o 
   2  10  14       46.82       19.24      8.34 o 
   3  10  14       62.12       79.27     10.75 o 
  -5  11  14        0.14        0.64      8.30 o 
  -4  11  14       90.29       65.48     10.70 o 
  -3  11  14        0.18       -7.12      7.12 o 
  -2  11  14      102.57       90.81     10.90 o 
  -1  11  14       94.53      119.18     11.14 o 
   0  11  14       27.73       37.94      8.74 o 
   1  11  14        2.82       11.73      7.02 o 
   2  11  14        8.86        8.88      7.61 o 
  -4  12  14       78.13      103.03     11.78 o 
  -3  12  14        3.07       -6.33      7.46 o 
  -2  12  14        0.30       -3.14      7.36 o 
  -1  12  14        3.71       -7.36      7.36 o 
   0  12  14      161.48      169.69     13.84 o 
   1  12  14        7.79       14.28      7.26 o 
   2  12  14       25.54       23.86      8.49 o 
  -4  13  14       88.15       68.42     11.34 o 
  -3  13  14        1.01       -7.12      7.12 o 
  -2  13  14        4.62       -4.91      7.71 o 
  -1  13  14       44.79       57.43      9.57 o 
   0  13  14      103.75      129.54     12.17 o 
   1  13  14       27.51       36.32      8.69 o 
   2  13  14        0.69       -8.05      8.05 o 
  -4  14  14      129.27      121.83     13.69 o 
  -3  14  14       91.47       81.14     10.80 o 
  -2  14  14      104.12      111.86     11.53 o 
  -1  14  14       22.22       13.20      9.52 o 
   0  14  14       43.23       62.98      9.96 o 
   1  14  14        7.18       12.17      7.85 o 
  -3  15  14        4.65       11.29      8.54 o 
  -2  15  14        5.83       13.11      8.64 o 
  -1  15  14        4.23       -7.95      7.95 o 
   0  15  14       78.88       79.67     10.75 o 
   1  15  14      204.69      230.41     15.22 o 
  -2  16  14       61.34       71.37     10.46 o 
  -1  16  14        0.64        0.64      8.93 o 
   0  16  14        0.59       -5.94      8.10 o 
  -5   1  15        2.28        8.20      7.46 o 
  -4   1  15        3.79       11.63      7.41 o 
  -3   1  15        0.09        5.50      7.95 o 
  -2   1  15        8.27       17.67      8.20 o 
  -1   1  15        4.35        9.77      7.12 o 
   0   1  15       95.27       78.63     10.85 o 
   1   1  15        9.00       18.41      8.54 o 
   2   1  15       64.79       72.11     11.49 o 
   3   1  15       13.31       -8.34      8.34 o 
  -5   2  15       48.33       36.67      8.74 o 
  -4   2  15       41.36       31.71      8.30 o 
  -3   2  15       14.56       43.39      8.69 o 
  -2   2  15      121.65      101.36     11.24 o 
  -1   2  15       54.90       42.80      8.79 o 
   0   2  15      208.15      217.01     14.43 o 
   1   2  15        0.84       13.15      7.85 o 
   2   2  15       22.91       16.93      9.33 o 
   3   2  15        0.16        1.72      7.80 o 
  -5   3  15        0.09       12.86      7.80 o 
  -4   3  15       24.40       19.00      7.56 o 
  -3   3  15       88.76      101.26     10.50 o 
  -2   3  15       14.25       21.20      8.05 o 
  -1   3  15        4.47       19.44      7.46 o 
   0   3  15       36.91       35.44      8.49 o 
   1   3  15        6.29        5.69      7.56 o 
   2   3  15      123.18      104.75     12.57 o 
   3   3  15        7.30       11.49      8.25 o 
  -5   4  15       16.64       11.78      7.90 o 
  -4   4  15        0.15       -6.38      6.38 o 
  -3   4  15        2.78       14.73      7.51 o 
  -2   4  15       53.69       47.37      9.03 o 
  -1   4  15        2.24       14.04      7.17 o 
   0   4  15        0.17       -7.17      7.17 o 
   1   4  15       89.75       96.75     10.85 o 
   2   4  15        0.09       -7.56      7.56 o 
   3   4  15        0.04        7.71      7.46 o 
  -5   5  15        4.92        0.25      7.46 o 
  -4   5  15        7.82       20.81      7.51 o 
  -3   5  15      238.48      248.27     14.53 o 
  -2   5  15        6.32       21.01      7.85 o 
  -1   5  15       33.62       50.12      8.69 o 
   0   5  15       18.23       16.89      7.17 o 
   1   5  15       93.23      101.70     11.04 o 
   2   5  15        5.80       -0.98      7.31 o 
   3   5  15       35.21       38.19      9.28 o 
  -5   6  15      158.17      127.47     12.47 o 
  -4   6  15        1.76       11.14      7.85 o 
  -3   6  15       27.66        4.81      8.44 o 
  -2   6  15      125.47      143.97     12.22 o 
  -1   6  15      145.36      139.60     12.37 o 
   0   6  15       42.10       -3.83      8.20 o 
   1   6  15      243.46      287.44     15.85 o 
   2   6  15        4.78        1.18      7.41 o 
   3   6  15       17.16       24.20      8.79 o 
  -5   7  15       28.40       17.03      9.13 o 
  -4   7  15       19.41       13.99      7.90 o 
  -3   7  15      200.20      176.61     14.33 o 
  -2   7  15        4.43        3.88      8.10 o 
  -1   7  15      117.76      132.43     11.78 o 
   0   7  15       13.63       13.11      7.90 o 
   1   7  15       70.33       85.06     10.11 o 
   2   7  15       68.25       81.24     10.85 o 
  -5   8  15       86.47       91.89     11.63 o 
  -4   8  15        0.02       11.58      7.17 o 
  -3   8  15       19.83        8.49      8.15 o 
  -2   8  15      267.49      247.88     14.77 o 
  -1   8  15       44.24       56.60      9.18 o 
   0   8  15       57.93       49.28      9.23 o 
   1   8  15       44.06       55.71      9.52 o 
   2   8  15       17.01       19.39      8.88 o 
  -5   9  15       79.76      107.25     11.88 o 
  -4   9  15       16.00        8.39      8.59 o 
  -3   9  15      102.80      102.59     11.44 o 
  -2   9  15       40.05       42.36      9.13 o 
  -1   9  15      123.66      132.14     11.98 o 
   0   9  15       32.57       22.09      8.84 o 
   1   9  15        4.93       -4.12      8.15 o 
   2   9  15      311.10      328.43     18.36 o 
  -4  10  15       16.48       16.05      8.39 o 
  -3  10  15        5.46       -7.85      7.85 o 
  -1  10  15       63.28       83.20     10.36 o 
   0  10  15      196.38      189.03     14.77 o 
   1  10  15        2.46       -2.06      7.36 o 
   2  10  15       37.33       48.55     10.31 o 
  -4  11  15       64.05       71.03     10.95 o 
  -3  11  15       76.87       78.39     10.65 o 
  -2  11  15       19.46       28.52      8.88 o 
  -1  11  15       41.31       14.73      9.57 o 
   0  11  15       63.26       78.98     10.60 o 
   1  11  15       17.52       -0.39      8.84 o 
  -4  12  15       31.39       36.08      9.72 o 
  -3  12  15        6.31       25.87      8.20 o 
  -2  12  15      163.86      192.02     14.77 o 
  -1  12  15      440.82      458.95     19.63 o 
   0  12  15       49.59       71.37     10.65 o 
   1  12  15       63.44       61.45     10.26 o 
  -3  13  15       27.21       31.95      9.33 o 
  -2  13  15        5.60        3.73      7.66 o 
  -1  13  15        2.44        7.26      8.54 o 
   0  13  15       83.61      112.40     12.17 o 
   1  13  15       61.92       64.25     10.80 o 
  -2  14  15       36.16       46.78      9.52 o 
  -1  14  15      505.31      536.16     22.33 o 
   0  14  15       55.04       51.00     10.80 o 
  -5   0  16       59.71       67.00     10.55 o 
  -4   0  16        0.68       -2.01      7.31 o 
  -3   0  16      227.57      193.49     16.15 o 
  -2   0  16      595.60      636.49     22.24 o 
  -1   0  16       73.79       87.81     10.85 o 
   0   0  16       71.02       61.75     10.36 o 
   1   0  16        4.96        1.57      8.05 o 
   2   0  16      620.99      493.94     31.37 o 
  -5   1  16        0.93        1.33      8.39 o 
  -4   1  16        0.00        5.79      7.56 o 
  -3   1  16        8.94        6.28      8.79 o 
  -2   1  16      698.62      653.91     22.97 o 
  -1   1  16      214.77      285.14     15.71 o 
   0   1  16       20.67       18.55      8.30 o 
   1   1  16      211.31      194.28     16.00 o 
   2   1  16      106.32      134.79     13.20 o 
  -4   2  16        2.11       -7.12      7.12 o 
  -3   2  16      237.03      214.50     14.73 o 
  -2   2  16      161.01      189.66     14.53 o 
  -1   2  16        1.09       -7.41      7.41 o 
   0   2  16        0.14       -0.05      7.02 o 
   1   2  16       42.72       16.69      9.62 o 
   2   2  16      239.15      242.43     17.13 o 
  -5   3  16       43.22       71.08     10.46 o 
  -4   3  16        3.12        0.39      6.92 o 
  -3   3  16       52.48       51.10      9.72 o 
  -2   3  16      103.43      111.13     11.44 o 
  -1   3  16      194.32      210.87     14.23 o 
   0   3  16       41.01       69.06      9.62 o 
   1   3  16      114.44       75.15     12.32 o 
   2   3  16      114.96      137.00     12.71 o 
  -5   4  16       51.10       55.96     10.06 o 
  -4   4  16       11.76       22.92      7.95 o 
  -3   4  16       58.75       65.82      9.96 o 
  -2   4  16       44.81       50.26      9.57 o 
  -1   4  16        0.06       -7.22      7.22 o 
   0   4  16       81.95       96.75     10.85 o 
   1   4  16      152.90      144.46     13.89 o 
   2   4  16       15.41       15.66      8.88 o 
  -4   5  16        5.29       -1.18      7.26 o 
  -3   5  16       64.97       62.19      9.92 o 
  -2   5  16      118.89      123.99     11.93 o 
  -1   5  16       77.11       85.95     10.75 o 
   0   5  16       36.96       43.00      9.47 o 
   1   5  16       24.65       30.48      8.79 o 
   2   5  16       10.24       17.13      8.49 o 
  -4   6  16       35.65       34.61      9.03 o 
  -3   6  16        0.92       -8.10      8.30 o 
  -2   6  16       75.73       66.12     10.16 o 
  -1   6  16      125.46      132.24     12.91 o 
   0   6  16        0.26       17.47      7.90 o 
   1   6  16       19.47       25.08      8.59 o 
   2   6  16       58.75       70.58     10.85 o 
  -4   7  16        1.73       -8.00      8.00 o 
  -3   7  16       61.35       75.79     10.50 o 
  -2   7  16      146.87      143.48     13.30 o 
  -1   7  16       25.55       58.66      9.08 o 
   0   7  16       68.42       88.89     10.75 o 
   1   7  16       16.26       -8.44      8.44 o 
  -4   8  16       15.41       22.63      8.69 o 
  -3   8  16       10.85       -1.13      8.44 o 
  -2   8  16       17.54       -8.05      8.05 o 
  -1   8  16      169.12      188.88     14.58 o 
   0   8  16       12.76       20.66      8.84 o 
   1   8  16        2.98        7.17      8.00 o 
  -4   9  16        0.21       -8.59      8.59 o 
  -3   9  16      105.67      118.74     11.88 o 
  -2   9  16       40.61       34.11      9.67 o 
  -1   9  16       29.00       36.08      9.28 o 
   0   9  16       54.67       50.95     10.16 o 
   1   9  16        1.14       -7.90      7.90 o 
  -3  10  16        6.22       14.53      8.30 o 
  -2  10  16        0.05        9.57      8.54 o 
  -1  10  16       69.76       89.97     11.49 o 
   0  10  16       15.16       27.78      8.49 o 
  -3  11  16      103.17       87.32     11.63 o 
  -2  11  16       15.19        6.63      9.08 o 
  -1  11  16       19.27       11.88      8.98 o 
   0  11  16       13.49       27.88      9.13 o 
  -2  12  16        1.02        3.39      8.15 o 
  -1  12  16       17.06       25.43      9.33 o 
  -4   1  17        4.40        4.02      7.66 o 
  -3   1  17        3.95       12.91      7.85 o 
  -2   1  17        0.05       10.01      8.25 o 
  -1   1  17       49.59       28.57     10.16 o 
   0   1  17        8.72       17.97      8.05 o 
   1   1  17        0.00       -7.66      7.66 o 
  -4   2  17        5.55        0.69      7.80 o 
  -3   2  17       25.59       38.29      8.98 o 
  -2   2  17       24.26       14.63      9.52 o 
  -1   2  17        0.14       13.20      8.20 o 
   0   2  17        4.88        7.61      8.20 o 
   1   2  17       80.32       90.76     11.68 o 
  -4   3  17        2.71       -8.10      8.10 o 
  -3   3  17        0.19        5.35      8.39 o 
  -2   3  17       11.23       -0.15      8.44 o 
  -1   3  17       22.59       -0.79      9.47 o 
   0   3  17       19.19       22.43      8.69 o 
   1   3  17        7.22       -8.54      8.54 o 
  -3   4  17       32.84       53.94      9.28 o 
  -2   4  17       23.49       10.41      8.98 o 
  -1   4  17      105.80       99.50     11.98 o 
   0   4  17       43.74       22.48      9.96 o 
   1   4  17        0.31       -8.49      8.49 o 
  -3   5  17        0.97        7.22      8.34 o 
  -2   5  17      131.11      126.10     12.71 o 
  -1   5  17       10.16        1.62      8.59 o 
   0   5  17        3.69       12.57      8.64 o 
  -3   6  17       28.74       33.97      9.18 o 
  -2   6  17        0.01       19.63      8.15 o 
  -1   6  17      110.93      135.08     13.65 o 
   0   6  17       68.24       63.81     11.73 o 
  -3   7  17        2.32        4.71      8.25 o 
  -2   7  17      155.28      171.01     15.36 o 
  -1   7  17        7.54       21.84      9.08 o 
   0   7  17        0.64       -1.33      8.10 o 
  -2   8  17        7.34        1.33      9.18 o 
  -1   8  17       90.41       96.84     11.98 o 
  -2   0  18       95.27      112.70     12.57 o 
                                                 
